# Supplementary material for: Tobacco Smoke Exposure From Prenatal To Adolescent Periods Drives IBD Pathogenesis: Dynamic DNA Methylation Signatures Across Lifespan Stages
Source: Adv Sci (Weinh). 2026 Jan 11;13(17):e16704. doi: 10.1002/advs.202516704 (PMC13042855; doi:10.1002/advs.202516704)
Supplement: Supplementary file 2 — Supporting File 2: advs73739‐sup‐0001‐SuppMat.xlsx. [file ADVS-13-e16704-s001.xlsx]

## Sheet: eTable
eTable 1. The baseline character of the participants from the UK Biobank
eTable 2. The results of age-stratified ananlysis of cohort study
eTable 3. The quality assessment of included studies.
eTable 4. The epigenetic Mendelian randomization results of maternal smoking during pregnancy with the risk of CD.
eTable 5. The heterogeneity of the instruments of maternal smoking during pregnancy associated CpG sites used in UC analysis.
eTable 6. The pleiotropy of the instruments used for maternal smoking during pregnancy associated CpG sites used in CD analysis.
eTable 7. The epigenetic Mendelian randomization results of maternal smoking during pregnancy with the risk of UC.
eTable 8. The heterogeneity of the instruments of maternal smoking during pregnancy associated CpG sites used in UC analysis.
eTable 9. The pleiotropy of the instruments of maternal smoking during pregnancy associated CpG sites used in UC analysis.
eTable 10. The external epigenome-wide association study results of CD.
eTable 11. The external epigenome-wide association study results of UC.
eTable 12. The results of previous study of adult smoking with CD.
eTable 13. The results of previous study of adult smoking with UC.
eTable 14. The results of colocalization analysis.
eTable 15. The results of gene expression in the intestinal tissues.
eTable 16. Information for each included study.
eTable 17. The sources of EWASs of early life exposure to smoking.
eTable 18. The information of MSDP-associated CpG sites in newborn.
eTable 19. The information of MSDP-associated CpG sites in childhood (5.5 years old).
eTable 20. The information of MSDP-associated CpG site in offspring aged 16-48 years.
eTable 21. The information of father smoking-associated CpG sites in newborn.
eTable 22. The information of grandmaternal smoking-associated CpG sites in newborn.
eTable 23. F-statistics of the mQTLs used in epigenetic Mendelian randomisation analysis

## Sheet: eTable1
eTable 1. The baseline character of the participants from the UK Biobank
Characteristic	Overall IBD	Crohn's disease	Ulcerative colitis	Controls (n=491339)
	Cases (n=3736)	Cases (n=1086)	Cases (n=2420)
Age at recruitment, mean (SD)	57.2±8.0	56.7±8.1	57.6±7.9	56.5±8.0
Gender, n (%)
Male	1800 (48.2)	476 (43.8)	1222 (50.5)	223308 (45.4)
Female	1936 (51.8)	610 (56.2)	1198 (49.5)	268031 (54.6)
Smoking initiation age, n (%)
Never smoking	3344 (89.5)	937 (86.3)	2205 (91.1)	453753 (92.4)
5-12 years old	25 (0.7)	8 (0.7)	15 (0.6)	2556 (0.5)
13-18 years old	251 (6.7)	98 (9.0)	135 (5.6)	24609 (5.0)
>18 years old	116 (3.1)	43 (4.0)	65 (2.7)	10421 (2.1)
Drinking status, n (%)
Never	202 (5.4)	65 (6.0)	121 (5.0)	21811 (4.4)
Current	3352 (89.7)	972 (89.5)	2181 (90.1)	450523 (91.7)
Previous	165 (4.4)	47 (4.3)	104 (4.3)	17427 (3.5)
Unknown	17 (0.5)	2 (0.2)	14 (0.6)	1576 (0.4)
Physical activity, n(%)
High	1148 (30.7)	322 (29.7)	766 (31.7)	159016 (32.4)
Low	615 (16.5)	186 (17.1)	390 (16.1)	74185 (15.1)
Moderate	1141 (30.5)	346 (31.9)	726 (30.0)	160689 (32.7)
Unknown	832 (22.3)	232 (21.3)	538 (22.2)	97447 (19.8)
Body mass index, mean (SD)	27.4±4.8	27.7±5.1	27.7±4.8	27.7±4.9
Healthy diet, n (%)
Health	2577 (69.0)	731 (67.3)	1684 (70.0)	357938 (72.8)
Unhealthy	1159 (31.0)	355 (32.7)	736 (30.0)	133399 (27.2)
Education level, n (%)
College	975 (26.1)	295 (27.2)	624 (25.8)	158377 (32.2)
Non-college	1846 (49.4)	525 (48.3)	1207 (50.0)	240557 (49.0)
Unknown	915 (24.5)	266 (24.5)	589 (24.2)	92403 (18.8)

## Sheet: eTable2
eTable 2. The results of age-stratified ananlysis of cohort study
	Inflammatory bowel disease						Crohn's disease						Ulcerative colits
	beta	se	HR	LCI	UCI	P	beta	se	HR	LCI	UCI	P	beta	se	HR	LCI	UCI	P
Non-MSDP	ref						ref						ref
<=60	0.106111	0.0512039	1.1119	1.00577	1.2293	0.03823	0.1964	0.09092	1.217	1.01838	1.4544	0.03075	0.08388	0.06488	1.0875	0.95765	1.235	0.19603
>60	0.149464	0.0612927	1.1612	1.02977	1.3094	0.014747	0.1892	0.1183	1.208	0.95829	1.5234	0.10967	0.1433	0.07439	1.154	0.9976	1.3353	0.053975
Non-personal smoking	ref						ref						ref
5-12 years old
<=60	0.489291	0.212033	1.6312	1.0765	2.4716	0.02102	0.6314	0.3603	1.88	0.92784	3.81	0.079755	0.386858	0.2816	1.47235	0.84784	2.5569	0.169508
>60	-0.970023	0.708674	0.3791	0.09451	1.5204	0.17107	-14.72	1342	4.059e-07	0	inf	0.99125	-0.593	0.7094	0.5527	0.1376	2.2196	0.403175
13-18 years old
<=60	0.409703	0.0803425	1.5064	1.2869	1.7633	3.41e-07	0.7109	0.1292	2.036	1.58026	2.6228	3.79e-08	0.201105	0.110866	1.22275	0.98394	1.5195	0.069686
>60	0.0565741	0.129899	1.0582	0.82035	1.365	0.66318	0.2439	0.2291	1.276	0.8146	1.9994	0.28699	-0.01822	0.1637	0.9819	0.7124	1.3535	0.91137
>18 years
<=60	0.400623	0.122008	1.4928	1.17526	1.896	0.001025	0.7325	0.1928	2.08	1.42564	3.0358	0.000145	0.250639	0.164028	1.28485	0.9316	1.772	0.126507
>60	0.459135	0.154051	1.5827	1.17023	2.1406	0.00288	0.6194	0.3084	1.689	0.96734	2.9475	0.06531	0.3335	0.1998	1.396	0.9435	2.0649	0.095093

## Sheet: eTable3
eTable 3. The quality assessment of included studies
Study Design	Study(name,year)	Selection					Comparability	Exposure				Total points
		1) Is the case definition adequate? (1 point)	2) Representativeness of the cases (1 point)	3) Selection of Controls (1 point)	4) Definition of Controls (1 point)	Total points for selection (4 points)	1) Comparability of cases and controls on the basis of the design or analysis (2 point)	1) Ascertainment of exposure (1 point)	2) Same method of ascertainment for cases and controls (1 point)	3) Non-Response rate (1 point)	Total points for outcome (3 points)
Case-control	Persson, P. G.et.al.1990	1	1	1	0	3	2	1	1	0	2	7
Case-control	Sandler, R. S.et.al.1992	1	0	1	0	2	2	0	1	0	1	5
Case-control	Gruber, M.et.al.1996	1	0	1	1	3	2	1	1	0	3	8
Case-control	Abraham, N.et.al.2003	1	1	0	1	3	2	0	1	0	1	6
Case-control	Aspberg, S.et.al.2006	1	0.5	1	0	2.5	1	0.5	1	0	1.5	5
Case-control	Mahid, S. S.et.al.2007	1	0	1	0	2	1	1	1	1	3	6
Case-control	Dug Yeo, Han.et.al.2010	1	0	1	1	3	1	0	1	1	2	6
Case-control	Roberts, S. E.et.al.2011	1	1	1	1	4	0	1	1	0	3	7
Case-control	Basson, A.et.al.2014	1	1	1	1	4	2	1	1	0	2	8
Case-control	Uchiyama, K.et.al.2020	1	1	1	1	4	1	0	1	0	1	6
Case-control	van der Sloot, K. W. J.et.al.2020	1	1	1	1	4	2	1	1	0	2	8
Case-control	Velosa, M.et.al.2022	1	1	1	1	4	1	1	1	0	2	7
Case-control	Bret A. Lashner.et.al.1993	1	1	1	0	3	1	1	1	0	2	6
Case-control	Mohammed Hasosah.et.al.2022	1	1	0	0	2	2	1	1	0	2	6
Case-control	Bushra Abdallah.et.al.2023	1	1	1	1	4	2	1	1	0	2	8
Case-control	Canisius Fantodji.et.al.2024	1	1	1	1	4	1	0	1	1	2	7
Study Design	Study(name,year)	Selection					Comparability	Exposure				Total points
		1) Representativeness of the exposed cohort (1 point)	2) Selection of the non exposed cohort (1 point)	3) Ascertainment of exposure (1 point)	4) Demonstration that outcome of interest was not present at start of study (1 point)	Total points for selection (4 points)	1) Comparability of cohorts on the basis of the design or analysis (2 point)	1) Assessment of outcome (1 point)	2) Was follow-up long enough for outcomes to occur (1 point)	3) Adequacy of follow up of cohorts (1 point)	Total points for outcome (3 points)
cohort	Karur, O.et.al.2021	1	1	1	1	4	0	1	1	1	3	7
cohort	Blomster, T. M.et.al.2024	1	1	1	0	3	2	1	1	0	2	7
cohort	UK Biobank. 2025	1	1	0	1	3	2	1	1	0	2	7
cohort	Sigvardsson, I.et.al.2024	1	1	0	1	3	2	1	1	1	3	8
cohort	Hamed Khalili.et.al.2013	0	1	0.5	1	2.5	2	1	1	1	3	7.5
cohort	Alan Z. Yang.et.al.2022	1	1	0	1	3	2	0.5	1	0.5	2	7
cohort	Mingyue Xue.et.al.2024	1	1	1	1	4	2	1	1	0	2	8

## Sheet: eTable4
eTable 4. The epigenetic Mendelian randomization results of maternal smoking during pregnancy with the risk of CD
CpG	CHR	Position	Mapped.Gene	Gene.Group	Coef	SE	P	Exposure	Outcome	method	nsnp	b	se	pval	FDR	beta_corrected
cg01020263	16	50732073	NOD2	Body	0.0106	0.0023	2.849e-06	maternal smoking	CD	Wald ratio	1	-4.23107	0.191222	1.76e-108	7.42e-105	-4.23107
cg00174179	3	49450293	RHOA;TCTA	TSS1500;Body	-0.0062	0.001	1.346e-09	maternal smoking	CD	Wald ratio	1	1.35463	0.137497	6.71e-23	1.41e-19	-1.35463
cg08510456	3	49591008	BSN	TSS1500	0.0029	0.0014	0.03468	maternal smoking	CD	Wald ratio	1	0.308695	0.0320575	6.01e-22	8.45e-19	0.308695
cg16490823	6	167085508	RPS6KA2	Body	-0.0039	0.0009	5.706e-06	maternal smoking	CD	Inverse variance weighted	7	-0.181458	0.0190243	1.45e-21	1.53e-18	0.181458
cg15583058	9	139305771	SDCCAG3;PMPCA	TSS1500;TSS1500;Body;TSS1500	-0.0042	0.001	2.389e-05	maternal smoking	CD	Wald ratio	1	-0.770946	0.0817438	4.05e-21	3.42e-18	0.770946
cg02135488	6	166921807	RPS6KA2	Body;Body	-0.0031	0.0009	0.0005023	maternal smoking	CD	Wald ratio	1	-0.832468	0.0901183	2.52e-20	1.77e-17	0.832468
cg02054431	6	31589593	SNORA38;BAT2	TSS1500;5'UTR	-0.0062	0.0016	9.393e-05	maternal smoking	CD	Wald ratio	1	1.37765	0.176674	6.31e-15	3.8e-12	-1.37765
cg05094429	6	167536184	CCR6	5'UTR;TSS200	-0.0045	0.0013	0.0004507	maternal smoking	CD	Wald ratio	1	0.810303	0.105528	1.61e-14	8.49e-12	-0.810303
cg02879453	16	50321818	ADCY7	TSS200	0.0033	0.0011	0.003671	maternal smoking	CD	Wald ratio	1	1.26149	0.167009	4.24e-14	1.99e-11	1.26149
cg26729380	6	31543655	TNF	1stExon	-0.0101	0.0015	3.561e-11	maternal smoking	CD	Inverse variance weighted	6	0.346641	0.0512222	1.31e-11	5.52e-09	-0.346641
cg00961617	17	37782380	PPP1R1B	TSS1500	0.008	0.002	8.458e-05	maternal smoking	CD	Inverse variance weighted	2	0.279079	0.0423236	4.28e-11	1.64e-08	0.279079
cg18608055	19	1130866	SBNO2	Body;Body	-0.0087	0.0017	3.401e-07	maternal smoking	CD	Wald ratio	1	-0.998525	0.152552	5.93e-11	2.08e-08	0.998525
cg17478203	17	40438393	STAT5A	TSS1500	-0.0057	0.0011	1.407e-07	maternal smoking	CD	Wald ratio	1	0.830808	0.128431	9.87e-11	3.16e-08	-0.830808
cg19465320	17	40426890	STAT5B	5'UTR	-0.0062	0.0016	0.0001312	maternal smoking	CD	Wald ratio	1	-0.354255	0.0548402	1.05e-10	3.16e-08	0.354255
cg18611245	20	62338235	ZGPAT;ARFRP1	TSS1500;TSS1500;TSS1500;Body;Body	-0.0028	0.0006	1.341e-05	maternal smoking	CD	Inverse variance weighted	2	-0.219742	0.0346049	2.15e-10	6.04e-08	0.219742
cg03644587	6	32071499	TNXB	5'UTR	0.0052	0.0015	0.0005407	maternal smoking	CD	Wald ratio	1	0.771919	0.124931	6.46e-10	1.7e-07	0.771919
cg21201401	20	62367884	LIME1	TSS200	-0.0015	0.0017	0.3699	maternal smoking	CD	Inverse variance weighted	3	-0.213628	0.0351803	1.26e-09	3.13e-07	0.213628
cg26111283	6	31696259	DDAH2	Body	0.0019	0.0006	0.002924	maternal smoking	CD	Wald ratio	1	0.881057	0.145803	1.51e-09	3.54e-07	0.881057
cg17126924	17	25773641	NA	NA	0.0038	0.0013	0.003903	maternal smoking	CD	Wald ratio	1	0.381543	0.063267	1.63e-09	3.62e-07	0.381543
cg20513976	20	62367893	LIME1	TSS200	-0.0005	0.0013	0.6909	maternal smoking	CD	Wald ratio	1	-0.274909	0.0459373	2.17e-09	4.58e-07	0.274909
cg05897163	17	37782302	PPP1R1B	TSS1500	0.0063	0.0016	0.0001173	maternal smoking	CD	Inverse variance weighted	2	0.234436	0.0394178	2.72e-09	5.46e-07	0.234436
cg00446123	20	62367888	LIME1	TSS200	-0.0019	0.0017	0.2634	maternal smoking	CD	Wald ratio	1	-0.307245	0.0521533	3.83e-09	7.02e-07	0.307245
cg12413156	20	62368256	LIME1	5'UTR	-0.002	0.001	0.04081	maternal smoking	CD	Wald ratio	1	-0.291394	0.0494626	3.83e-09	7.02e-07	0.291394
cg06653796	20	62367805	LIME1	TSS200	-0.002	0.0012	0.09346	maternal smoking	CD	Inverse variance weighted	2	-0.161704	0.0277287	5.49e-09	9.65e-07	0.161704
cg27068095	6	32119016	PRRT1	Body	0.0059	0.0011	2.557e-08	maternal smoking	CD	Inverse variance weighted	2	0.644811	0.111473	7.28e-09	1.23e-06	0.644811
cg02532700	22	37257404	NCF4	Body;Body	-0.0114	0.0018	1.014e-10	maternal smoking	CD	Inverse variance weighted	3	0.117722	0.020448	8.55e-09	1.39e-06	-0.117722
cg13029400	3	141087190	ZBTB38	5'UTR	0.0104	0.0022	2.032e-06	maternal smoking	CD	Wald ratio	1	-0.450199	0.0801792	1.97e-08	3.08e-06	-0.450199
cg00853853	9	139258524	CARD9;DNLZ	3'UTR;3'UTR;TSS1500	0.0052	0.0011	4.683e-06	maternal smoking	CD	Inverse variance weighted	2	-0.863571	0.154464	2.26e-08	3.4e-06	-0.863571
cg07404514	6	31698744	CLIC1;DDAH2	Body;TSS1500	0.0029	0.0008	0.0004416	maternal smoking	CD	Wald ratio	1	0.529818	0.0961918	3.63e-08	5.28e-06	0.529818
cg06137072	3	141087187	ZBTB38	5'UTR	0.0077	0.0015	2.754e-07	maternal smoking	CD	Wald ratio	1	-0.440789	0.0820073	7.66e-08	1.08e-05	-0.440789
cg11694510	11	313354	IFITM1	TSS1500	-0.0041	0.001	5.895e-05	maternal smoking	CD	Wald ratio	1	0.60083	0.113345	1.15e-07	1.56e-05	-0.60083
cg10802414	1	155252776	HCN3	Body	-0.0035	0.0009	0.0001379	maternal smoking	CD	Wald ratio	1	0.194205	0.037355	2e-07	2.64e-05	-0.194205
cg15070513	17	37782685	PPP1R1B	TSS1500	0.0094	0.0025	0.0001917	maternal smoking	CD	Inverse variance weighted	3	0.229625	0.0446225	2.66e-07	3.4e-05	0.229625
cg06112967	2	231085725	SP110	TSS1500;TSS1500;TSS1500	0.0026	0.0008	0.001418	maternal smoking	CD	Wald ratio	1	0.627306	0.122175	2.83e-07	3.51e-05	0.627306
cg19004565	6	32086893	ATF6B	Body;Body	-0.0035	0.0009	4.978e-05	maternal smoking	CD	Wald ratio	1	1.26459	0.246679	2.95e-07	3.55e-05	-1.26459
cg18235088	6	32120623	PPT2;PRRT1	TSS1500;TSS1500;TSS1500	0.0052	0.0012	6.394e-06	maternal smoking	CD	Wald ratio	1	1.1024	0.222373	7.14e-07	8.36e-05	1.1024
cg14645861	6	30094987	NA	NA	0.0059	0.0014	2.042e-05	maternal smoking	CD	Inverse variance weighted	2	0.646821	0.136756	2.25e-06	0.000256439	0.646821
cg00621943	6	31646236	LY6G5C	Body	-0.0034	0.0011	0.001463	maternal smoking	CD	Wald ratio	1	-0.500993	0.107152	2.93e-06	0.000325153	0.500993
cg27386431	1	200990482	KIF21B	Body	-0.0036	0.0014	0.008223	maternal smoking	CD	Wald ratio	1	0.788422	0.171569	4.32e-06	0.000467114	-0.788422
cg12324708	5	130329173	NA	NA	-0.0027	0.0007	9.179e-05	maternal smoking	CD	Wald ratio	1	-0.351323	0.0768767	4.88e-06	0.000514474	0.351323
cg24117468	5	131562848	P4HA2	5'UTR;5'UTR;5'UTR;1stExon;5'UTR;5'UTR;1stExon	0.0092	0.0022	2.576e-05	maternal smoking	CD	Inverse variance weighted	9	0.233112	0.05157	6.17e-06	0.000634607	0.233112
cg06813382	10	81967195	NA	NA	0.0142	0.0023	5.218e-10	maternal smoking	CD	Wald ratio	1	0.427078	0.0950304	6.99e-06	0.000701829	0.427078
cg08360599	3	141087261	ZBTB38	5'UTR	0.0091	0.0019	1.129e-06	maternal smoking	CD	Wald ratio	1	-0.393882	0.0877702	7.2e-06	0.000706102	-0.393882
cg08056629	1	154359587	NA	NA	-0.004	0.0011	0.000317	maternal smoking	CD	Inverse variance weighted	3	-0.209016	0.0466509	7.45e-06	0.000708456	0.209016
cg08097581	19	15528589	AKAP8L	Body	-0.0101	0.0011	1.57e-20	maternal smoking	CD	Inverse variance weighted	2	-0.106831	0.0238601	7.56e-06	0.000708456	0.106831
cg01886988	11	312560	IFITM1	TSS1500	-0.0028	0.0011	0.008372	maternal smoking	CD	Wald ratio	1	0.276989	0.0619899	7.88e-06	0.00072239	-0.276989
cg07466493	3	48670410	SLC26A6	Body;Body;Body;Body	0.0024	0.0008	0.002964	maternal smoking	CD	Wald ratio	1	-0.934234	0.209876	8.53e-06	0.000765341	-0.934234
cg07236781	1	25291041	RUNX3	1stExon	-0.0043	0.001	3.136e-05	maternal smoking	CD	Wald ratio	1	0.642531	0.144972	9.33e-06	0.000819679	-0.642531
cg02010481	7	28218524	JAZF1	Body	0.0008	0.0012	0.5051	maternal smoking	CD	Wald ratio	1	-0.983478	0.222754	1.01e-05	0.000869218	-0.983478
cg04897644	1	155264372	PKLR	Body;Body	0.0093	0.0022	1.661e-05	maternal smoking	CD	Wald ratio	1	-0.596521	0.135978	1.15e-05	0.00096991	-0.596521
cg27248887	2	207025417	EEF1B2;SNORD51;NDUFS1	Body;Body;TSS1500;TSS1500;Body	-0.0113	0.0017	1.377e-11	maternal smoking	CD	Inverse variance weighted	2	-0.131879	0.0301861	1.25e-05	0.00103358	0.131879
cg14182690	1	25290947	RUNX3	Body	-0.0028	0.0012	0.01645	maternal smoking	CD	Inverse variance weighted	2	0.493882	0.113512	1.36e-05	0.00110291	-0.493882
cg14588779	19	15528530	AKAP8L	Body	-0.002	0.0007	0.004657	maternal smoking	CD	Wald ratio	1	0.500875	0.116721	1.78e-05	0.00141628	-0.500875
cg24336808	12	68474606	NA	NA	-0.0045	0.0015	0.002622	maternal smoking	CD	Wald ratio	1	0.490006	0.114988	2.03e-05	0.00158528	-0.490006
cg04202957	2	207023158	EEF1B2;NDUFS1	TSS1500;TSS1500;TSS1500;5'UTR	-0.0065	0.0017	7.947e-05	maternal smoking	CD	Wald ratio	1	0.495028	0.116645	2.2e-05	0.0016868	-0.495028
cg21251018	6	28226885	NKAPL	TSS1500	0.0155	0.0026	2.742e-09	maternal smoking	CD	Wald ratio	1	-0.284851	0.0678366	2.68e-05	0.00201814	-0.284851
cg07828169	5	132114623	SEPT8	TSS1500	0.0031	0.0009	0.0008898	maternal smoking	CD	Wald ratio	1	0.332553	0.0803358	3.48e-05	0.00257459	0.332553
cg24671734	12	107909364	BTBD11	Body	0.0034	0.0013	0.009698	maternal smoking	CD	Inverse variance weighted	2	0.582929	0.141408	3.75e-05	0.00272651	0.582929
cg10775231	10	81967666	NA	NA	0.0044	0.0009	1.432e-06	maternal smoking	CD	Wald ratio	1	0.387091	0.0943571	4.09e-05	0.00292331	0.387091
cg23752651	12	6442966	TNFRSF1A	Body	-0.0046	0.0015	0.002658	maternal smoking	CD	Wald ratio	1	-0.160656	0.0400433	6.02e-05	0.00423106	0.160656
cg14178899	1	8076599	ERRFI1	5'UTR	0.01	0.0022	8.317e-06	maternal smoking	CD	Wald ratio	1	0.236744	0.0590954	6.17e-05	0.00426539	0.236744
cg18369516	20	62406721	ZBTB46	Body	-0.0021	0.0005	7.917e-05	maternal smoking	CD	Inverse variance weighted	5	0.122518	0.0308967	7.33e-05	0.00498558	-0.122518
cg07815836	19	58715351	ZNF274	Body;Body;5'UTR	0.0076	0.0015	2.843e-07	maternal smoking	CD	Inverse variance weighted	4	-0.173871	0.0440319	7.86e-05	0.00526121	-0.173871
cg21461856	22	39852666	MGAT3	TSS1500	0.0039	0.001	0.0001069	maternal smoking	CD	Wald ratio	1	-0.510258	0.129687	8.34e-05	0.00549528	-0.510258
cg00063111	3	39448952	SNORA6;RPSA	TSS1500;5'UTR;TSS200	-0.0077	0.0017	6.764e-06	maternal smoking	CD	Inverse variance weighted	5	-0.141773	0.0361106	8.63e-05	0.00559888	0.141773
cg04498921	22	50157940	NA	NA	0.0035	0.0011	0.00126	maternal smoking	CD	Wald ratio	1	-0.636393	0.162483	8.98e-05	0.00573386	-0.636393
cg06724236	14	67853825	PLEK2	3'UTR	0.0032	0.0013	0.01139	maternal smoking	CD	Inverse variance weighted	2	0.254803	0.0651149	9.11e-05	0.00573386	0.254803
cg20160996	11	63990575	FERMT3	Body;Body	0.002	0.0006	0.0007949	maternal smoking	CD	Wald ratio	1	-1.00316	0.257489	9.78e-05	0.00606504	-1.00316
cg19145082	3	142854187	NA	NA	0.0038	0.0012	0.002096	maternal smoking	CD	Inverse variance weighted	3	0.176982	0.0457487	0.000109474	0.00666262	0.176982
cg21609804	11	63678193	MARK2	3'UTR;3'UTR;3'UTR;3'UTR;3'UTR	-0.005	0.0012	1.388e-05	maternal smoking	CD	Inverse variance weighted	4	-0.140485	0.0363377	0.000110596	0.00666262	0.140485
cg23789054	6	28832537	NA	NA	0.0041	0.0009	7.221e-06	maternal smoking	CD	Wald ratio	1	-0.711577	0.186595	0.000137028	0.00813869	-0.711577
cg19048176	6	32120324	PPT2;PRRT1	TSS1500;TSS1500;TSS1500	0.0067	0.0014	1.531e-06	maternal smoking	CD	Wald ratio	1	0.315367	0.0843471	0.000184815	0.0108245	0.315367
cg08886036	1	1118934	TTLL10	Body;Body	-0.0036	0.0012	0.003029	maternal smoking	CD	Inverse variance weighted	2	-0.375106	0.100477	0.000189012	0.0109187	0.375106
cg04972745	10	101287846	NA	NA	-0.0131	0.0033	7.835e-05	maternal smoking	CD	Inverse variance weighted	7	0.141071	0.0379057	0.000197945	0.0112802	-0.141071
cg13613180	11	74560694	XRRA1	Body	0.0024	0.0008	0.002769	maternal smoking	CD	Wald ratio	1	0.243296	0.0654554	0.000201617	0.0113363	0.243296
cg22720790	19	58716032	ZNF274	Body;Body;5'UTR	0.0116	0.0028	3.77e-05	maternal smoking	CD	Wald ratio	1	-0.222017	0.0603542	0.000234544	0.0130141	-0.222017
cg12883279	6	32120773	PPT2;PRRT1	TSS1500;TSS1500;TSS1500	0.0201	0.0028	5.009e-13	maternal smoking	CD	Wald ratio	1	0.449961	0.123238	0.000261056	0.0142971	0.449961
cg09119433	6	30069319	NA	NA	-0.0011	0.0003	7.797e-05	maternal smoking	CD	Wald ratio	1	-0.888393	0.244139	0.000273817	0.0148037	0.888393
cg08555866	16	3345604	NA	NA	0.0082	0.0021	8.534e-05	maternal smoking	CD	Wald ratio	1	0.226687	0.0624307	0.000282308	0.0150695	0.226687
cg11432630	7	100224149	TFR2	Body	0.0033	0.0009	0.0001504	maternal smoking	CD	Wald ratio	1	0.695093	0.192089	0.000296196	0.0156132	0.695093
cg14434213	8	38508780	NA	NA	0.009	0.0022	3.218e-05	maternal smoking	CD	Inverse variance weighted	3	0.195969	0.0542219	0.00030127	0.0156846	0.195969
cg01351032	16	10971191	CIITA	1stExon	0.0041	0.0011	0.0002043	maternal smoking	CD	Inverse variance weighted	2	-0.164252	0.0455387	0.000309919	0.0159347	-0.164252
cg03246914	20	57596113	TUBB1	Body	-0.0065	0.0013	3.534e-07	maternal smoking	CD	Wald ratio	1	0.331911	0.0921009	0.00031363	0.0159347	-0.331911
cg10857774	19	46286683	DMPK;DMWD	TSS1500;TSS1500;TSS1500;3'UTR	-0.0095	0.0018	1.622e-07	maternal smoking	CD	Inverse variance weighted	3	-0.130623	0.0364209	0.00033516	0.0168258	0.130623
cg04078896	20	62338273	ZGPAT;ARFRP1	TSS1500;TSS1500;TSS1500;Body;Body	-0.0026	0.0006	3.497e-06	maternal smoking	CD	Inverse variance weighted	3	-0.224482	0.0626454	0.000339182	0.0168274	0.224482
cg02106223	4	185940019	HELT	TSS200	-0.0012	0.0004	0.001333	maternal smoking	CD	Wald ratio	1	-0.894507	0.25158	0.000377181	0.018495	0.894507
cg02959609	1	151693503	C1orf230	TSS1500	0.0049	0.0011	1.502e-05	maternal smoking	CD	Wald ratio	1	-0.258324	0.0727446	0.000383608	0.018594	-0.258324
cg04865726	1	1365911	NA	NA	0.0129	0.0024	5.585e-08	maternal smoking	CD	Inverse variance weighted	2	0.163436	0.0460956	0.000391748	0.0187727	0.163436
cg03329019	1	221051117	NA	NA	0.009	0.002	6.908e-06	maternal smoking	CD	Inverse variance weighted	2	-0.275768	0.0780014	0.000407116	0.01929	-0.275768
cg06394460	13	28130393	LNX2	Body	0.0044	0.0013	0.001059	maternal smoking	CD	Inverse variance weighted	3	0.15097	0.0427524	0.000413571	0.0193781	0.15097
cg05656770	9	139838089	FBXW5	Body	-0.0044	0.001	1.297e-05	maternal smoking	CD	Wald ratio	1	-0.307116	0.0871031	0.000422052	0.0195582	0.307116
cg08142858	1	2718742	NA	NA	0.0073	0.0012	2.874e-09	maternal smoking	CD	Wald ratio	1	-0.296621	0.08498	0.000482161	0.0221008	-0.296621
cg08418872	12	6442954	TNFRSF1A	Body	-0.0054	0.0013	2.116e-05	maternal smoking	CD	Wald ratio	1	-0.18647	0.053833	0.000532493	0.0241454	0.18647
cg06682039	6	170536047	NA	NA	0.0051	0.0021	0.0181	maternal smoking	CD	Inverse variance weighted	2	-0.327117	0.0949306	0.000569255	0.0252309	-0.327117
cg27152190	16	50096867	NA	NA	-0.0043	0.001	3.02e-05	maternal smoking	CD	Wald ratio	1	0.284034	0.0824828	0.000574134	0.0252309	-0.284034
cg18043888	11	66839187	RHOD	3'UTR	0.0041	0.0011	0.0001768	maternal smoking	CD	Inverse variance weighted	3	0.0935504	0.0271678	0.000574382	0.0252309	0.0935504
cg20588859	11	65321429	LTBP3	Body;Body;Body	0.0082	0.0021	9.41e-05	maternal smoking	CD	Inverse variance weighted	4	-0.127997	0.0374478	0.000630791	0.0274232	-0.127997
cg09021712	1	1133215	TTLL10	Body	-0.0034	0.0009	5.539e-05	maternal smoking	CD	Wald ratio	1	0.387026	0.114588	0.000731344	0.0314702	-0.387026
cg00058163	18	5891948	TMEM200C	1stExon	0.0073	0.002	0.0002085	maternal smoking	CD	Wald ratio	1	0.427309	0.126866	0.000756657	0.0315923	0.427309
cg26438105	18	5892119	TMEM200C	TSS200	0.0111	0.0027	4.733e-05	maternal smoking	CD	Wald ratio	1	0.485394	0.144112	0.000756657	0.0315923	0.485394
cg27093273	18	5892213	TMEM200C	TSS200	0.0097	0.0026	0.0001497	maternal smoking	CD	Wald ratio	1	0.469121	0.13928	0.000756657	0.0315923	0.469121
cg09912552	8	134250937	NDRG1	3'UTR;3'UTR	0.0031	0.0013	0.01946	maternal smoking	CD	Inverse variance weighted	2	0.420095	0.126272	0.000878134	0.0363048	0.420095
cg09832244	12	6729600	LPAR5	Body;Body	0.0059	0.0013	9.397e-06	maternal smoking	CD	Wald ratio	1	-0.523856	0.158097	0.000921317	0.0371346	-0.523856
cg14179389	1	92947961	GFI1	Body;Body;Body	-0.0704	0.0032	2.78e-107	maternal smoking	CD	Wald ratio	1	0.172563	0.0520988	0.000925597	0.0371346	-0.172563
cg14485097	7	4671479	NA	NA	0.0099	0.0019	2.765e-07	maternal smoking	CD	Wald ratio	1	0.382576	0.115587	0.000933429	0.0371346	0.382576
cg25879142	7	4671391	NA	NA	0.0137	0.0022	4.39e-10	maternal smoking	CD	Wald ratio	1	0.294953	0.0891135	0.000933429	0.0371346	0.294953
cg23161492	15	90357202	ANPEP	5'UTR	-0.0071	0.0013	2.426e-08	maternal smoking	CD	Inverse variance weighted	4	0.0914599	0.0277617	0.000986108	0.0388637	-0.0914599
cg19118519	13	29192851	NA	NA	0.0084	0.002	1.866e-05	maternal smoking	CD	Inverse variance weighted	3	0.103344	0.0315093	0.00103878	0.0405606	0.103344
cg17741993	6	31544694	TNF	Body	-0.0068	0.0016	1.373e-05	maternal smoking	CD	Wald ratio	1	0.728465	0.222732	0.00107324	0.0412758	-0.728465
cg16615454	12	50475167	ACCN2	Body;Body	0.0103	0.0025	2.84e-05	maternal smoking	CD	Wald ratio	1	-0.441743	0.13516	0.00108198	0.0412758	-0.441743
cg02725453	22	50249174	ZBED4	5'UTR	-0.0029	0.001	0.006039	maternal smoking	CD	Inverse variance weighted	4	0.0966811	0.0295921	0.00108646	0.0412758	-0.0966811
cg00443307	12	9141740	KLRG1	TSS1500	0.0066	0.0026	0.01209	maternal smoking	CD	Wald ratio	1	-0.367486	0.112639	0.00110434	0.0415804	-0.367486
cg16024702	20	62569366	NA	NA	0.0043	0.0011	0.0001729	maternal smoking	CD	Inverse variance weighted	2	0.196013	0.0601991	0.00112965	0.0421569	0.196013
cg26357744	3	50374304	RASSF1	Body;Body;Body;5'UTR	-0.0017	0.0004	0.0001245	maternal smoking	CD	Wald ratio	1	-0.54509	0.167841	0.00116357	0.0430418	0.54509
cg01057573	5	118683890	TNFAIP8	Body	0.0032	0.0016	0.05301	maternal smoking	CD	Inverse variance weighted	2	-0.165088	0.0512156	0.00126685	0.0462041	-0.165088
cg14035368	9	139258938	CARD9;DNLZ	Body;Body;TSS1500	0.0085	0.0024	0.0004715	maternal smoking	CD	Inverse variance weighted	3	-0.605025	0.187753	0.00127097	0.0462041	-0.605025
cg08079806	11	65635512	EFEMP2	Body	0.0032	0.0009	0.0004029	maternal smoking	CD	Inverse variance weighted	2	0.159381	0.0496706	0.00133312	0.0480493	0.159381
cg25203031	1	66999813	SGIP1	TSS200	0.0015	0.0005	0.00148	maternal smoking	CD	Wald ratio	1	0.399864	0.124825	0.0013582	0.0483529	0.399864
cg12147105	4	106395595	PPA2	TSS1500;TSS1500;TSS1500;TSS1500;TSS1500	0.0055	0.0015	0.0003058	maternal smoking	CD	Wald ratio	1	0.346519	0.108217	0.00136448	0.0483529	0.346519
cg18537730	19	49250080	IZUMO1	1stExon;5'UTR	0.006	0.0014	2.168e-05	maternal smoking	CD	Inverse variance weighted	2	0.121633	0.0380767	0.00140112	0.0492377	0.121633
cg04031093	1	233027124	NA	NA	0.0073	0.0023	0.001321	maternal smoking	CD	Inverse variance weighted	8	-0.0826471	0.0259111	0.00142454	0.0496469	-0.0826471
cg01108112	9	139254189	NA	NA	-0.0045	0.0011	5.003e-05	maternal smoking	CD	Inverse variance weighted	2	-0.238541	0.0748507	0.00143813	0.0497099	0.238541

## Sheet: eTable5
eTable 5. The heterogeneity of the instruments of maternal smoking during pregnancy associated CpG sites.
Exposure	Outcome	CpG	method	Q	Q_df	Q_pval
MSDP	CD	cg00176638	MR Egger	0.576997	1	0.447492
MSDP	CD	cg00176638	Inverse variance weighted	1.35384	2	0.508179
MSDP	CD	cg00190355	MR Egger	3.61925	2	0.163716
MSDP	CD	cg00190355	Inverse variance weighted	3.81566	3	0.282069
MSDP	CD	cg00253658	MR Egger	1.20884	1	0.271562
MSDP	CD	cg00253658	Inverse variance weighted	1.39983	2	0.496628
MSDP	CD	cg00589617	MR Egger	16.1744	3	0.00104433
MSDP	CD	cg00589617	Inverse variance weighted	16.1833	4	0.00278282
MSDP	CD	cg01359532	Inverse variance weighted	5.87115e-06	1	0.998067
MSDP	CD	cg01668281	MR Egger	6.44285	4	0.168427
MSDP	CD	cg01668281	Inverse variance weighted	8.79976	5	0.117323
MSDP	CD	cg01825213	MR Egger	6.78415	5	0.237195
MSDP	CD	cg01825213	Inverse variance weighted	7.06434	6	0.314938
MSDP	CD	cg01856384	MR Egger	12.8028	2	0.00165921
MSDP	CD	cg01856384	Inverse variance weighted	12.9344	3	0.00478064
MSDP	CD	cg01902605	MR Egger	6.89237	3	0.0754087
MSDP	CD	cg01902605	Inverse variance weighted	8.10489	4	0.0878105
MSDP	CD	cg01952185	Inverse variance weighted	0.503555	1	0.477942
MSDP	CD	cg02019125	MR Egger	0.15413	1	0.69462
MSDP	CD	cg02019125	Inverse variance weighted	6.78624	2	0.0336036
MSDP	CD	cg02227813	MR Egger	0.644357	3	0.886207
MSDP	CD	cg02227813	Inverse variance weighted	1.72325	4	0.78649
MSDP	CD	cg02264407	Inverse variance weighted	0.262461	1	0.608434
MSDP	CD	cg02892925	Inverse variance weighted	4.80655	1	0.0283517
MSDP	CD	cg02973307	MR Egger	0.176812	2	0.915389
MSDP	CD	cg02973307	Inverse variance weighted	0.299409	3	0.96014
MSDP	CD	cg03144619	MR Egger	14.618	5	0.0121255
MSDP	CD	cg03144619	Inverse variance weighted	15.7731	6	0.0150249
MSDP	CD	cg03278643	Inverse variance weighted	0.124752	1	0.723937
MSDP	CD	cg03400060	MR Egger	2.67249	2	0.26283
MSDP	CD	cg03400060	Inverse variance weighted	7.72881	3	0.0519618
MSDP	CD	cg03453449	MR Egger	0.5868	3	0.899447
MSDP	CD	cg03453449	Inverse variance weighted	0.828851	4	0.934539
MSDP	CD	cg03773820	MR Egger	0.920194	2	0.631223
MSDP	CD	cg03773820	Inverse variance weighted	0.93035	3	0.818098
MSDP	CD	cg03796381	MR Egger	3.01193	2	0.221803
MSDP	CD	cg03796381	Inverse variance weighted	4.28614	3	0.232178
MSDP	CD	cg03991871	MR Egger	1.95432	2	0.376379
MSDP	CD	cg03991871	Inverse variance weighted	2.10956	3	0.549981
MSDP	CD	cg04180046	MR Egger	3.23276	2	0.198617
MSDP	CD	cg04180046	Inverse variance weighted	3.69834	3	0.295935
MSDP	CD	cg04235768	MR Egger	0.563645	1	0.452795
MSDP	CD	cg04235768	Inverse variance weighted	0.863477	2	0.649379
MSDP	CD	cg04291079	Inverse variance weighted	0.00265238	1	0.958926
MSDP	CD	cg04359840	MR Egger	3.81316	3	0.282359
MSDP	CD	cg04359840	Inverse variance weighted	4.07645	4	0.395758
MSDP	CD	cg04459939	MR Egger	0.208994	1	0.647557
MSDP	CD	cg04459939	Inverse variance weighted	1.42931	2	0.489362
MSDP	CD	cg04535902	Inverse variance weighted	0.0100317	1	0.920219
MSDP	CD	cg05348875	MR Egger	0.640325	3	0.887142
MSDP	CD	cg05348875	Inverse variance weighted	0.764418	4	0.943154
MSDP	CD	cg05575921	MR Egger	1.64387	2	0.439581
MSDP	CD	cg05575921	Inverse variance weighted	2.83357	3	0.418004
MSDP	CD	cg05593775	MR Egger	0.601351	1	0.438063
MSDP	CD	cg05593775	Inverse variance weighted	0.702711	2	0.703734
MSDP	CD	cg05697274	MR Egger	12.8701	3	0.00492603
MSDP	CD	cg05697274	Inverse variance weighted	13.8596	4	0.00775692
MSDP	CD	cg05923197	MR Egger	0.613598	2	0.735798
MSDP	CD	cg05923197	Inverse variance weighted	1.49378	3	0.683706
MSDP	CD	cg05928290	MR Egger	5.12462e-05	1	0.994288
MSDP	CD	cg05928290	Inverse variance weighted	0.0955302	2	0.953358
MSDP	CD	cg06070002	MR Egger	10.8622	5	0.0541825
MSDP	CD	cg06070002	Inverse variance weighted	13.8242	6	0.0316624
MSDP	CD	cg06230839	MR Egger	3.88925	5	0.565469
MSDP	CD	cg06230839	Inverse variance weighted	4.06553	6	0.667808
MSDP	CD	cg06338710	Inverse variance weighted	8.62552	1	0.00331485
MSDP	CD	cg06501366	MR Egger	1.78086	2	0.410479
MSDP	CD	cg06501366	Inverse variance weighted	2.45855	3	0.482828
MSDP	CD	cg07313882	Inverse variance weighted	3.83708	1	0.0501307
MSDP	CD	cg07339236	Inverse variance weighted	1.31938	1	0.250704
MSDP	CD	cg07340025	Inverse variance weighted	1.00458	1	0.316204
MSDP	CD	cg07565956	Inverse variance weighted	0.282541	1	0.595041
MSDP	CD	cg07738730	Inverse variance weighted	3.97612	1	0.0461497
MSDP	CD	cg07827420	Inverse variance weighted	0.192389	1	0.660935
MSDP	CD	cg08026735	Inverse variance weighted	0.228636	1	0.632537
MSDP	CD	cg08046044	Inverse variance weighted	0.064379	1	0.799704
MSDP	CD	cg08097581	Inverse variance weighted	0.77619	1	0.378309
MSDP	CD	cg08262220	MR Egger	0.0399092	1	0.841658
MSDP	CD	cg08262220	Inverse variance weighted	0.39328	2	0.821486
MSDP	CD	cg08327367	Inverse variance weighted	0.114234	1	0.735374
MSDP	CD	cg08698721	MR Egger	1.70054	1	0.192218
MSDP	CD	cg08698721	Inverse variance weighted	2.64837	2	0.266019
MSDP	CD	cg08978665	MR Egger	1.32511	2	0.515533
MSDP	CD	cg08978665	Inverse variance weighted	1.6284	3	0.652967
MSDP	CD	cg09367901	Inverse variance weighted	0.0219185	1	0.882304
MSDP	CD	cg09368188	MR Egger	2.1126	1	0.146091
MSDP	CD	cg09368188	Inverse variance weighted	2.40253	2	0.300813
MSDP	CD	cg09662411	Inverse variance weighted	1.44154	1	0.22989
MSDP	CD	cg09718037	MR Egger	1.55743	2	0.458994
MSDP	CD	cg09718037	Inverse variance weighted	1.81281	3	0.612151
MSDP	CD	cg09726279	Inverse variance weighted	0.90188	1	0.342278
MSDP	CD	cg09935388	MR Egger	0.221925	1	0.637577
MSDP	CD	cg09935388	Inverse variance weighted	7.71551	2	0.0211153
MSDP	CD	cg09989681	Inverse variance weighted	0.342297	1	0.558506
MSDP	CD	cg10002066	Inverse variance weighted	0.0160225	1	0.899273
MSDP	CD	cg10136560	MR Egger	2.21264	2	0.330774
MSDP	CD	cg10136560	Inverse variance weighted	3.62419	3	0.305009
MSDP	CD	cg10187927	MR Egger	0.104604	1	0.746373
MSDP	CD	cg10187927	Inverse variance weighted	0.862002	2	0.649858
MSDP	CD	cg10312186	MR Egger	3.00446	4	0.55708
MSDP	CD	cg10312186	Inverse variance weighted	3.33312	5	0.648775
MSDP	CD	cg10399789	Inverse variance weighted	4.30904	1	0.0379104
MSDP	CD	cg10672681	MR Egger	6.25521	5	0.282172
MSDP	CD	cg10672681	Inverse variance weighted	8.58865	6	0.198068
MSDP	CD	cg10673740	MR Egger	0.50553	2	0.77665
MSDP	CD	cg10673740	Inverse variance weighted	0.559838	3	0.905562
MSDP	CD	cg10788371	Inverse variance weighted	2.60566	1	0.106483
MSDP	CD	cg10980495	MR Egger	0.295506	2	0.862644
MSDP	CD	cg10980495	Inverse variance weighted	2.18585	3	0.53474
MSDP	CD	cg11097968	MR Egger	0.589095	1	0.442769
MSDP	CD	cg11097968	Inverse variance weighted	5.12139	2	0.0772511
MSDP	CD	cg11207515	Inverse variance weighted	0.0112928	1	0.91537
MSDP	CD	cg11210343	Inverse variance weighted	0.437109	1	0.508521
MSDP	CD	cg11429111	MR Egger	0.351311	1	0.553372
MSDP	CD	cg11429111	Inverse variance weighted	1.12413	2	0.570031
MSDP	CD	cg11625488	MR Egger	5.14789	5	0.3981
MSDP	CD	cg11625488	Inverse variance weighted	5.14912	6	0.524835
MSDP	CD	cg11641006	MR Egger	0.332187	1	0.564374
MSDP	CD	cg11641006	Inverse variance weighted	0.332281	2	0.846927
MSDP	CD	cg11813497	Inverse variance weighted	0.177726	1	0.673335
MSDP	CD	cg11902777	Inverse variance weighted	0.2379	1	0.625727
MSDP	CD	cg12073319	Inverse variance weighted	4.01921	1	0.0449848
MSDP	CD	cg12492906	Inverse variance weighted	2.96782	1	0.0849365
MSDP	CD	cg12741639	MR Egger	3.47699	3	0.323759
MSDP	CD	cg12741639	Inverse variance weighted	7.55267	4	0.109409
MSDP	CD	cg12803068	MR Egger	2.5489	2	0.279585
MSDP	CD	cg12803068	Inverse variance weighted	4.62533	3	0.20138
MSDP	CD	cg12806681	Inverse variance weighted	0.119197	1	0.729907
MSDP	CD	cg12876356	Inverse variance weighted	1.02445	1	0.311466
MSDP	CD	cg13279811	Inverse variance weighted	0.513815	1	0.473492
MSDP	CD	cg13370427	Inverse variance weighted	7.31056	1	0.00685504
MSDP	CD	cg13468961	MR Egger	1.4357	2	0.487801
MSDP	CD	cg13468961	Inverse variance weighted	1.43585	3	0.697153
MSDP	CD	cg13570656	Inverse variance weighted	0.144459	1	0.703888
MSDP	CD	cg13784312	Inverse variance weighted	0.0258518	1	0.872263
MSDP	CD	cg13810723	Inverse variance weighted	1.47724	1	0.224206
MSDP	CD	cg13834112	Inverse variance weighted	7.55951	1	0.00596943
MSDP	CD	cg13969674	MR Egger	0.164244	2	0.921159
MSDP	CD	cg13969674	Inverse variance weighted	0.927864	3	0.818699
MSDP	CD	cg14154859	Inverse variance weighted	0.0025736	1	0.95954
MSDP	CD	cg14157435	MR Egger	1.40203	2	0.496081
MSDP	CD	cg14157435	Inverse variance weighted	1.71271	3	0.634113
MSDP	CD	cg14251267	MR Egger	9.41725	2	0.00901716
MSDP	CD	cg14251267	Inverse variance weighted	12.5713	3	0.00566172
MSDP	CD	cg14563637	MR Egger	3.23024	4	0.52006
MSDP	CD	cg14563637	Inverse variance weighted	3.38134	5	0.641414
MSDP	CD	cg14585415	Inverse variance weighted	2.91194	1	0.0879263
MSDP	CD	cg14736365	Inverse variance weighted	5.0899	1	0.0240655
MSDP	CD	cg14807565	MR Egger	4.55893	3	0.207094
MSDP	CD	cg14807565	Inverse variance weighted	8.55951	4	0.0731039
MSDP	CD	cg14817490	Inverse variance weighted	0.243047	1	0.622014
MSDP	CD	cg15159987	MR Egger	1.35695	1	0.244066
MSDP	CD	cg15159987	Inverse variance weighted	1.41395	2	0.493135
MSDP	CD	cg15175162	Inverse variance weighted	0.0155022	1	0.900913
MSDP	CD	cg15325070	Inverse variance weighted	1.08156	1	0.298349
MSDP	CD	cg15507334	Inverse variance weighted	0.179444	1	0.671852
MSDP	CD	cg15522425	MR Egger	0.300914	1	0.58331
MSDP	CD	cg15522425	Inverse variance weighted	0.42862	2	0.807098
MSDP	CD	cg15578140	MR Egger	4.08472	2	0.129722
MSDP	CD	cg15578140	Inverse variance weighted	5.82467	3	0.120459
MSDP	CD	cg15892280	MR Egger	1.11692	1	0.290582
MSDP	CD	cg15892280	Inverse variance weighted	6.89852	2	0.0317691
MSDP	CD	cg15986668	MR Egger	7.97536	2	0.0185427
MSDP	CD	cg15986668	Inverse variance weighted	8.0172	3	0.0456577
MSDP	CD	cg16255816	Inverse variance weighted	0.0967085	1	0.755816
MSDP	CD	cg16436711	MR Egger	2.68535	1	0.101275
MSDP	CD	cg16436711	Inverse variance weighted	3.76879	2	0.151921
MSDP	CD	cg16517298	MR Egger	13.3424	3	0.00395173
MSDP	CD	cg16517298	Inverse variance weighted	13.4229	4	0.00938419
MSDP	CD	cg16611234	MR Egger	0.0195279	1	0.888864
MSDP	CD	cg16611234	Inverse variance weighted	3.28422	2	0.193571
MSDP	CD	cg17298279	Inverse variance weighted	0.0277195	1	0.86777
MSDP	CD	cg17580614	Inverse variance weighted	1.18464	1	0.276414
MSDP	CD	cg17852385	Inverse variance weighted	1.23533	1	0.266373
MSDP	CD	cg18146737	MR Egger	15.5236	2	0.000425686
MSDP	CD	cg18146737	Inverse variance weighted	18.9484	3	0.000280199
MSDP	CD	cg18316974	MR Egger	9.43306	1	0.00213109
MSDP	CD	cg18316974	Inverse variance weighted	13.3886	2	0.00123796
MSDP	CD	cg18493761	Inverse variance weighted	1.25042	1	0.263472
MSDP	CD	cg18561976	MR Egger	1.01221	2	0.602839
MSDP	CD	cg18561976	Inverse variance weighted	1.87303	3	0.599172
MSDP	CD	cg18675097	Inverse variance weighted	0.590558	1	0.442203
MSDP	CD	cg18739367	Inverse variance weighted	0.672206	1	0.412283
MSDP	CD	cg19089201	MR Egger	2.95656	2	0.228029
MSDP	CD	cg19089201	Inverse variance weighted	3.12072	3	0.373385
MSDP	CD	cg19243826	Inverse variance weighted	0.0332649	1	0.855279
MSDP	CD	cg19631472	MR Egger	3.23977	2	0.197922
MSDP	CD	cg19631472	Inverse variance weighted	3.77884	3	0.286357
MSDP	CD	cg19727396	MR Egger	3.73578	2	0.154449
MSDP	CD	cg19727396	Inverse variance weighted	8.25624	3	0.0410025
MSDP	CD	cg20244273	MR Egger	2.82086	3	0.420078
MSDP	CD	cg20244273	Inverse variance weighted	3.51226	4	0.476017
MSDP	CD	cg20244340	MR Egger	3.48776	3	0.322353
MSDP	CD	cg20244340	Inverse variance weighted	4.24012	4	0.374483
MSDP	CD	cg20426710	MR Egger	9.62371	1	0.00192082
MSDP	CD	cg20426710	Inverse variance weighted	9.95189	2	0.00690199
MSDP	CD	cg20816447	MR Egger	0.28459	1	0.593708
MSDP	CD	cg20816447	Inverse variance weighted	0.551771	2	0.7589
MSDP	CD	cg21171625	Inverse variance weighted	2.15033	1	0.142539
MSDP	CD	cg21253335	Inverse variance weighted	0.380558	1	0.537305
MSDP	CD	cg21488617	Inverse variance weighted	1.32921	1	0.248946
MSDP	CD	cg21789008	MR Egger	1.87615	1	0.170772
MSDP	CD	cg21789008	Inverse variance weighted	1.87996	2	0.390636
MSDP	CD	cg21962791	Inverse variance weighted	0.948889	1	0.330002
MSDP	CD	cg22132788	MR Egger	2.83308	1	0.0923409
MSDP	CD	cg22132788	Inverse variance weighted	4.21321	2	0.12165
MSDP	CD	cg22171758	MR Egger	0.0539598	1	0.816311
MSDP	CD	cg22171758	Inverse variance weighted	1.92351	2	0.382222
MSDP	CD	cg22308949	MR Egger	0.708866	3	0.871117
MSDP	CD	cg22308949	Inverse variance weighted	0.745648	4	0.945583
MSDP	CD	cg22549041	Inverse variance weighted	0.231505	1	0.63041
MSDP	CD	cg22618924	Inverse variance weighted	0.851742	1	0.35606
MSDP	CD	cg22877366	MR Egger	16.3309	1	5.31891e-05
MSDP	CD	cg22877366	Inverse variance weighted	16.4615	2	0.000266336
MSDP	CD	cg22902505	MR Egger	0.308756	1	0.578444
MSDP	CD	cg22902505	Inverse variance weighted	4.15275	2	0.125384
MSDP	CD	cg23266546	MR Egger	15.524	1	8.14631e-05
MSDP	CD	cg23266546	Inverse variance weighted	17.2648	2	0.000178237
MSDP	CD	cg23335299	MR Egger	3.93834	2	0.139573
MSDP	CD	cg23335299	Inverse variance weighted	4.04999	3	0.256116
MSDP	CD	cg23351584	MR Egger	0.455977	1	0.49951
MSDP	CD	cg23351584	Inverse variance weighted	1.24241	2	0.537296
MSDP	CD	cg23916896	MR Egger	0.258687	1	0.611024
MSDP	CD	cg23916896	Inverse variance weighted	1.64644	2	0.439015
MSDP	CD	cg24250902	MR Egger	18.667	6	0.0047645
MSDP	CD	cg24250902	Inverse variance weighted	19.22	7	0.00752546
MSDP	CD	cg24513387	MR Egger	2.30455	4	0.67994
MSDP	CD	cg24513387	Inverse variance weighted	2.5413	5	0.770263
MSDP	CD	cg24552015	Inverse variance weighted	0.350734	1	0.553698
MSDP	CD	cg24591105	MR Egger	9.33221	4	0.0533116
MSDP	CD	cg24591105	Inverse variance weighted	12.8183	5	0.0251421
MSDP	CD	cg25189904	Inverse variance weighted	0.0505997	1	0.822023
MSDP	CD	cg25311470	Inverse variance weighted	0.758954	1	0.383656
MSDP	CD	cg25415695	MR Egger	0.010355	1	0.918947
MSDP	CD	cg25415695	Inverse variance weighted	0.0257036	2	0.98723
MSDP	CD	cg25464840	Inverse variance weighted	0.136746	1	0.711537
MSDP	CD	cg25943096	MR Egger	0.294106	1	0.587601
MSDP	CD	cg25943096	Inverse variance weighted	0.294108	2	0.863247
MSDP	CD	cg26640901	MR Egger	0.773452	1	0.379151
MSDP	CD	cg26640901	Inverse variance weighted	0.84598	2	0.655085
MSDP	CD	cg26652413	MR Egger	0.35175	1	0.553124
MSDP	CD	cg26652413	Inverse variance weighted	0.900293	2	0.637535
MSDP	CD	cg26681628	MR Egger	1.94788	1	0.162815
MSDP	CD	cg26681628	Inverse variance weighted	2.43616	2	0.295797
MSDP	CD	cg26703534	Inverse variance weighted	0.00262154	1	0.959165
MSDP	CD	cg26764244	MR Egger	0.131195	2	0.936508
MSDP	CD	cg26764244	Inverse variance weighted	0.338188	3	0.952693
MSDP	CD	cg26827653	Inverse variance weighted	0.161607	1	0.687681
MSDP	CD	cg26868156	Inverse variance weighted	0.895122	1	0.344093
MSDP	CD	cg26889659	MR Egger	7.09125	3	0.0690454
MSDP	CD	cg26889659	Inverse variance weighted	7.28365	4	0.121637
MSDP	CD	cg27191921	Inverse variance weighted	0.0462451	1	0.829731
MSDP	CD	cg27207079	Inverse variance weighted	0.00132998	1	0.970909
MSDP	CD	cg27248887	Inverse variance weighted	0.0210811	1	0.884558
MSDP	CD	cg27434149	MR Egger	3.01268	2	0.22172
MSDP	CD	cg27434149	Inverse variance weighted	3.05108	3	0.383816
MSDP	CD	cg27446137	MR Egger	0.534707	2	0.765402
MSDP	CD	cg27446137	Inverse variance weighted	1.24992	3	0.741058
MSDP	CD	cg27520536	Inverse variance weighted	1.24933	1	0.26368
MSDP	CD	cg27583010	Inverse variance weighted	0.540482	1	0.462233
MSDP	CD	cg00029284	Inverse variance weighted	0.250721	1	0.616568
MSDP	CD	cg00091064	MR Egger	13.9871	3	0.00292275
MSDP	CD	cg00091064	Inverse variance weighted	14.7828	4	0.00517353
MSDP	CD	cg00091633	Inverse variance weighted	9.60042	1	0.00194533
MSDP	CD	cg00188627	MR Egger	14.4196	5	0.0131526
MSDP	CD	cg00188627	Inverse variance weighted	14.4415	6	0.0250754
MSDP	CD	cg00259472	MR Egger	0.243519	1	0.621676
MSDP	CD	cg00259472	Inverse variance weighted	0.647383	2	0.723473
MSDP	CD	cg00267839	MR Egger	3.46147	3	0.325794
MSDP	CD	cg00267839	Inverse variance weighted	7.48887	4	0.112201
MSDP	CD	cg00298065	Inverse variance weighted	6.23986e-05	1	0.993697
MSDP	CD	cg00418163	Inverse variance weighted	1.37817	1	0.240412
MSDP	CD	cg00433296	Inverse variance weighted	1.41855	1	0.233642
MSDP	CD	cg00526336	MR Egger	0.335526	2	0.845554
MSDP	CD	cg00526336	Inverse variance weighted	6.31212	3	0.097374
MSDP	CD	cg00567703	Inverse variance weighted	0.0731839	1	0.786756
MSDP	CD	cg00567854	Inverse variance weighted	0.575771	1	0.447975
MSDP	CD	cg00582562	MR Egger	3.13727	1	0.0765217
MSDP	CD	cg00582562	Inverse variance weighted	3.91173	2	0.141442
MSDP	CD	cg00601836	MR Egger	1.4206	2	0.491497
MSDP	CD	cg00601836	Inverse variance weighted	2.03201	3	0.56579
MSDP	CD	cg00692780	MR Egger	3.27249	2	0.19471
MSDP	CD	cg00692780	Inverse variance weighted	4.80902	3	0.186328
MSDP	CD	cg00827210	MR Egger	0.00998294	1	0.920412
MSDP	CD	cg00827210	Inverse variance weighted	4.01249	2	0.134493
MSDP	CD	cg00851377	Inverse variance weighted	0.827314	1	0.36305
MSDP	CD	cg00868766	MR Egger	2.19328	4	0.70026
MSDP	CD	cg00868766	Inverse variance weighted	3.72302	5	0.589941
MSDP	CD	cg00923744	MR Egger	0.30552	2	0.858336
MSDP	CD	cg00923744	Inverse variance weighted	1.02249	3	0.79581
MSDP	CD	cg00936309	MR Egger	20.7091	6	0.00206888
MSDP	CD	cg00936309	Inverse variance weighted	21.5041	7	0.00309151
MSDP	CD	cg00937681	MR Egger	0.225976	2	0.893161
MSDP	CD	cg00937681	Inverse variance weighted	1.26897	3	0.736515
MSDP	CD	cg00982521	MR Egger	11.3138	2	0.00349339
MSDP	CD	cg00982521	Inverse variance weighted	12.1909	3	0.0067569
MSDP	CD	cg00988037	MR Egger	2.49672	2	0.286975
MSDP	CD	cg00988037	Inverse variance weighted	2.72487	3	0.436017
MSDP	CD	cg01020413	MR Egger	5.56217	2	0.0619713
MSDP	CD	cg01020413	Inverse variance weighted	6.81827	3	0.0779215
MSDP	CD	cg01055594	Inverse variance weighted	1.40339	1	0.236157
MSDP	CD	cg01081584	MR Egger	2.19001	4	0.700859
MSDP	CD	cg01081584	Inverse variance weighted	10.0375	5	0.0741801
MSDP	CD	cg01119831	MR Egger	0.708127	3	0.871291
MSDP	CD	cg01119831	Inverse variance weighted	1.01014	4	0.908254
MSDP	CD	cg01215339	Inverse variance weighted	0.141034	1	0.707256
MSDP	CD	cg01217984	MR Egger	9.83009	1	0.0017168
MSDP	CD	cg01217984	Inverse variance weighted	10.7392	2	0.00465602
MSDP	CD	cg01258050	MR Egger	7.87556	3	0.0486548
MSDP	CD	cg01258050	Inverse variance weighted	9.88311	4	0.0424434
MSDP	CD	cg01264106	MR Egger	1.75293	3	0.625231
MSDP	CD	cg01264106	Inverse variance weighted	2.51907	4	0.641224
MSDP	CD	cg01268763	MR Egger	6.81239	1	0.00905273
MSDP	CD	cg01268763	Inverse variance weighted	6.9623	2	0.0307721
MSDP	CD	cg01349903	MR Egger	2.63879	4	0.619967
MSDP	CD	cg01349903	Inverse variance weighted	2.80626	5	0.729825
MSDP	CD	cg01397050	MR Egger	3.83398	1	0.0502237
MSDP	CD	cg01397050	Inverse variance weighted	4.31342	2	0.115705
MSDP	CD	cg01520956	MR Egger	4.99208	6	0.54483
MSDP	CD	cg01520956	Inverse variance weighted	5.78152	7	0.565479
MSDP	CD	cg01705036	Inverse variance weighted	0.0662595	1	0.796863
MSDP	CD	cg01745789	Inverse variance weighted	0.736658	1	0.390733
MSDP	CD	cg01833923	Inverse variance weighted	4.43323	1	0.0352457
MSDP	CD	cg01878708	MR Egger	0.959099	2	0.619062
MSDP	CD	cg01878708	Inverse variance weighted	1.05227	3	0.788607
MSDP	CD	cg01887374	MR Egger	5.70663	5	0.33582
MSDP	CD	cg01887374	Inverse variance weighted	6.64908	6	0.354521
MSDP	CD	cg01943221	Inverse variance weighted	0.253003	1	0.614969
MSDP	CD	cg02010763	MR Egger	1.21023	1	0.271286
MSDP	CD	cg02010763	Inverse variance weighted	5.10499	2	0.0778869
MSDP	CD	cg02063817	Inverse variance weighted	2.57396	1	0.108635
MSDP	CD	cg02193283	MR Egger	2.08252	2	0.35301
MSDP	CD	cg02193283	Inverse variance weighted	2.59222	3	0.458855
MSDP	CD	cg02215171	Inverse variance weighted	1.11346	1	0.291331
MSDP	CD	cg02283735	Inverse variance weighted	1.30598	1	0.253125
MSDP	CD	cg02354563	MR Egger	0.0900336	3	0.993006
MSDP	CD	cg02354563	Inverse variance weighted	0.795343	4	0.939071
MSDP	CD	cg02356435	MR Egger	1.05427	1	0.304527
MSDP	CD	cg02356435	Inverse variance weighted	4.36721	2	0.112635
MSDP	CD	cg02380135	Inverse variance weighted	0.124677	1	0.724017
MSDP	CD	cg02404974	MR Egger	12.6498	2	0.00179119
MSDP	CD	cg02404974	Inverse variance weighted	12.9473	3	0.00475195
MSDP	CD	cg02849309	Inverse variance weighted	0.816845	1	0.366104
MSDP	CD	cg03033176	MR Egger	0.84034	1	0.3593
MSDP	CD	cg03033176	Inverse variance weighted	6.39838	2	0.0407953
MSDP	CD	cg03040622	Inverse variance weighted	0.38231	1	0.536369
MSDP	CD	cg03102841	Inverse variance weighted	0.0447705	1	0.832427
MSDP	CD	cg03125400	MR Egger	5.6629	2	0.0589273
MSDP	CD	cg03125400	Inverse variance weighted	5.6786	3	0.128338
MSDP	CD	cg03142697	MR Egger	2.64651	3	0.449393
MSDP	CD	cg03142697	Inverse variance weighted	9.40354	4	0.0517674
MSDP	CD	cg03278488	Inverse variance weighted	2.39747	1	0.121531
MSDP	CD	cg03293507	Inverse variance weighted	2.05771	1	0.151438
MSDP	CD	cg03340878	MR Egger	4.31923	1	0.037684
MSDP	CD	cg03340878	Inverse variance weighted	4.38002	2	0.111915
MSDP	CD	cg03351487	MR Egger	4.06207	2	0.131199
MSDP	CD	cg03351487	Inverse variance weighted	4.37771	3	0.223462
MSDP	CD	cg03354508	MR Egger	0.436674	2	0.803855
MSDP	CD	cg03354508	Inverse variance weighted	1.15363	3	0.764145
MSDP	CD	cg03359095	MR Egger	2.18739	3	0.534436
MSDP	CD	cg03359095	Inverse variance weighted	2.4154	4	0.659847
MSDP	CD	cg03373393	Inverse variance weighted	2.52708	1	0.111907
MSDP	CD	cg03450842	Inverse variance weighted	0.0162215	1	0.898652
MSDP	CD	cg03463411	MR Egger	0.361307	1	0.547781
MSDP	CD	cg03463411	Inverse variance weighted	3.56409	2	0.168294
MSDP	CD	cg03593471	MR Egger	2.48357	2	0.288868
MSDP	CD	cg03593471	Inverse variance weighted	3.23564	3	0.356702
MSDP	CD	cg03654166	MR Egger	1.01466	1	0.31379
MSDP	CD	cg03654166	Inverse variance weighted	1.58578	2	0.452536
MSDP	CD	cg04039799	MR Egger	2.40004	1	0.121332
MSDP	CD	cg04039799	Inverse variance weighted	3.02724	2	0.220112
MSDP	CD	cg04055490	MR Egger	0.624446	3	0.890814
MSDP	CD	cg04055490	Inverse variance weighted	2.81649	4	0.588989
MSDP	CD	cg04078896	MR Egger	0.00163929	1	0.967704
MSDP	CD	cg04078896	Inverse variance weighted	5.38357	2	0.0677598
MSDP	CD	cg04232972	MR Egger	3.5848	1	0.0583105
MSDP	CD	cg04232972	Inverse variance weighted	3.85785	2	0.145304
MSDP	CD	cg04284140	MR Egger	0.705406	3	0.871932
MSDP	CD	cg04284140	Inverse variance weighted	2.63867	4	0.619988
MSDP	CD	cg04478905	MR Egger	4.06308	1	0.0438304
MSDP	CD	cg04478905	Inverse variance weighted	4.72558	2	0.094157
MSDP	CD	cg04488758	MR Egger	8.76899	2	0.0124692
MSDP	CD	cg04488758	Inverse variance weighted	9.07108	3	0.0283606
MSDP	CD	cg04499015	MR Egger	7.04469	4	0.133545
MSDP	CD	cg04499015	Inverse variance weighted	7.61003	5	0.179078
MSDP	CD	cg04522003	Inverse variance weighted	6.52219	1	0.0106537
MSDP	CD	cg04638150	Inverse variance weighted	5.4412	1	0.0196671
MSDP	CD	cg04645050	MR Egger	2.34605	6	0.885283
MSDP	CD	cg04645050	Inverse variance weighted	4.61594	7	0.706715
MSDP	CD	cg04749507	MR Egger	4.12951	1	0.0421414
MSDP	CD	cg04749507	Inverse variance weighted	8.11381	2	0.0173025
MSDP	CD	cg04821520	MR Egger	3.96313	1	0.0465071
MSDP	CD	cg04821520	Inverse variance weighted	4.24577	2	0.119686
MSDP	CD	cg04865726	Inverse variance weighted	0.947554	1	0.330343
MSDP	CD	cg04907595	Inverse variance weighted	0.514487	1	0.473203
MSDP	CD	cg05120113	MR Egger	2.08191	5	0.837699
MSDP	CD	cg05120113	Inverse variance weighted	2.43949	6	0.875177
MSDP	CD	cg05129081	MR Egger	1.67448	3	0.642622
MSDP	CD	cg05129081	Inverse variance weighted	2.01205	4	0.733543
MSDP	CD	cg05138681	Inverse variance weighted	0.255846	1	0.612988
MSDP	CD	cg05174975	Inverse variance weighted	0.116986	1	0.732327
MSDP	CD	cg05254747	Inverse variance weighted	0.764415	1	0.38195
MSDP	CD	cg05324273	Inverse variance weighted	0.962397	1	0.326584
MSDP	CD	cg05335030	MR Egger	0.0358027	1	0.849923
MSDP	CD	cg05335030	Inverse variance weighted	0.0655883	2	0.967738
MSDP	CD	cg05452645	MR Egger	0.4693	2	0.790847
MSDP	CD	cg05452645	Inverse variance weighted	7.37704	3	0.0608034
MSDP	CD	cg05460226	Inverse variance weighted	0.0128558	1	0.909727
MSDP	CD	cg05499367	Inverse variance weighted	0.545704	1	0.460079
MSDP	CD	cg05568941	MR Egger	1.13526	2	0.566868
MSDP	CD	cg05568941	Inverse variance weighted	6.73904	3	0.0806974
MSDP	CD	cg05621259	Inverse variance weighted	0.676912	1	0.410652
MSDP	CD	cg05702218	Inverse variance weighted	0.0819984	1	0.774607
MSDP	CD	cg06012804	MR Egger	2.387	3	0.496058
MSDP	CD	cg06012804	Inverse variance weighted	6.88767	4	0.141945
MSDP	CD	cg06016427	Inverse variance weighted	0.600775	1	0.438283
MSDP	CD	cg06105699	Inverse variance weighted	0.0100823	1	0.920018
MSDP	CD	cg06154311	MR Egger	0.62	2	0.733447
MSDP	CD	cg06154311	Inverse variance weighted	0.623562	3	0.891018
MSDP	CD	cg06271128	Inverse variance weighted	2.12641	1	0.14478
MSDP	CD	cg06307913	Inverse variance weighted	2.20564	1	0.137507
MSDP	CD	cg06373870	MR Egger	0.22768	1	0.633249
MSDP	CD	cg06373870	Inverse variance weighted	3.45149	2	0.17804
MSDP	CD	cg06376949	Inverse variance weighted	0.0768982	1	0.781546
MSDP	CD	cg06635952	Inverse variance weighted	0.142468	1	0.70584
MSDP	CD	cg06685437	Inverse variance weighted	0.00486133	1	0.944414
MSDP	CD	cg06814287	MR Egger	51.3699	6	2.4962e-09
MSDP	CD	cg06814287	Inverse variance weighted	80.9329	7	8.8876e-15
MSDP	CD	cg06934523	Inverse variance weighted	1.47492	1	0.22457
MSDP	CD	cg06949812	MR Egger	0.0168192	1	0.896813
MSDP	CD	cg06949812	Inverse variance weighted	2.40564	2	0.300346
MSDP	CD	cg07005506	MR Egger	5.38187	9	0.799831
MSDP	CD	cg07005506	Inverse variance weighted	6.35356	10	0.784736
MSDP	CD	cg07039560	MR Egger	4.54571	2	0.103017
MSDP	CD	cg07039560	Inverse variance weighted	4.57461	3	0.205731
MSDP	CD	cg07065756	MR Egger	1.41613	4	0.841387
MSDP	CD	cg07065756	Inverse variance weighted	1.61018	5	0.900016
MSDP	CD	cg07167185	Inverse variance weighted	0.00144292	1	0.969699
MSDP	CD	cg07241660	MR Egger	0.910476	2	0.634297
MSDP	CD	cg07241660	Inverse variance weighted	0.918038	3	0.821073
MSDP	CD	cg07397493	Inverse variance weighted	0.00680117	1	0.934274
MSDP	CD	cg07413467	Inverse variance weighted	0.36907	1	0.543512
MSDP	CD	cg07422940	Inverse variance weighted	1.28879	1	0.256271
MSDP	CD	cg07478773	Inverse variance weighted	1.43677	1	0.230663
MSDP	CD	cg07506749	Inverse variance weighted	0.677675	1	0.410388
MSDP	CD	cg07506795	MR Egger	0.00488516	1	0.944278
MSDP	CD	cg07506795	Inverse variance weighted	0.349615	2	0.839618
MSDP	CD	cg07563400	Inverse variance weighted	0.574956	1	0.448296
MSDP	CD	cg07617283	MR Egger	0.334962	2	0.845793
MSDP	CD	cg07617283	Inverse variance weighted	0.415674	3	0.936986
MSDP	CD	cg07653326	MR Egger	6.40074	2	0.0407471
MSDP	CD	cg07653326	Inverse variance weighted	6.48793	3	0.0901398
MSDP	CD	cg07796597	Inverse variance weighted	0.301328	1	0.583051
MSDP	CD	cg07814318	Inverse variance weighted	3.41103	1	0.0647621
MSDP	CD	cg07815836	MR Egger	3.52271	2	0.171812
MSDP	CD	cg07815836	Inverse variance weighted	4.1234	3	0.248443
MSDP	CD	cg07969918	Inverse variance weighted	4.39821	1	0.0359767
MSDP	CD	cg07987148	MR Egger	1.5572	1	0.212076
MSDP	CD	cg07987148	Inverse variance weighted	1.79455	2	0.40768
MSDP	CD	cg08327744	Inverse variance weighted	0.434207	1	0.509932
MSDP	CD	cg08328513	MR Egger	3.01971	3	0.388596
MSDP	CD	cg08328513	Inverse variance weighted	7.14001	4	0.128672
MSDP	CD	cg08350047	Inverse variance weighted	14.0386	1	0.000179096
MSDP	CD	cg08626436	Inverse variance weighted	0.04543	1	0.831215
MSDP	CD	cg08699196	MR Egger	1.51778	2	0.468186
MSDP	CD	cg08699196	Inverse variance weighted	1.64293	3	0.649694
MSDP	CD	cg08950537	MR Egger	0.23072	2	0.891045
MSDP	CD	cg08950537	Inverse variance weighted	0.722835	3	0.86782
MSDP	CD	cg08951051	Inverse variance weighted	1.33775	1	0.247431
MSDP	CD	cg08979515	MR Egger	6.21437	5	0.285915
MSDP	CD	cg08979515	Inverse variance weighted	8.95402	6	0.17618
MSDP	CD	cg09006487	Inverse variance weighted	0.0751031	1	0.784047
MSDP	CD	cg09037712	MR Egger	1.22648	3	0.74666
MSDP	CD	cg09037712	Inverse variance weighted	1.86265	4	0.761002
MSDP	CD	cg09238801	Inverse variance weighted	0.0922226	1	0.76137
MSDP	CD	cg09288789	MR Egger	0.0404212	1	0.840659
MSDP	CD	cg09288789	Inverse variance weighted	0.164381	2	0.921096
MSDP	CD	cg09367467	Inverse variance weighted	2.73207	1	0.0983519
MSDP	CD	cg09370806	MR Egger	0.537961	1	0.463279
MSDP	CD	cg09370806	Inverse variance weighted	1.59366	2	0.450755
MSDP	CD	cg09671837	MR Egger	4.9556	2	0.0839278
MSDP	CD	cg09671837	Inverse variance weighted	5.56052	3	0.135063
MSDP	CD	cg09677268	Inverse variance weighted	10.5662	1	0.00115174
MSDP	CD	cg09743950	Inverse variance weighted	3.78246	1	0.0517924
MSDP	CD	cg09882118	Inverse variance weighted	6.24827	1	0.0124314
MSDP	CD	cg09908750	MR Egger	4.13665	2	0.126397
MSDP	CD	cg09908750	Inverse variance weighted	11.8129	3	0.00805235
MSDP	CD	cg09935994	MR Egger	0.534542	1	0.464704
MSDP	CD	cg09935994	Inverse variance weighted	0.860521	2	0.65034
MSDP	CD	cg09941601	Inverse variance weighted	0.180834	1	0.670657
MSDP	CD	cg10465839	MR Egger	0.2324	1	0.62975
MSDP	CD	cg10465839	Inverse variance weighted	0.926843	2	0.629127
MSDP	CD	cg10523370	Inverse variance weighted	0.436138	1	0.508992
MSDP	CD	cg10665891	MR Egger	3.21835	2	0.200052
MSDP	CD	cg10665891	Inverse variance weighted	5.03154	3	0.169502
MSDP	CD	cg10704395	Inverse variance weighted	1.5306	1	0.216022
MSDP	CD	cg10841124	MR Egger	0.0157264	1	0.900203
MSDP	CD	cg10841124	Inverse variance weighted	0.659673	2	0.719041
MSDP	CD	cg10857774	MR Egger	2.22349	1	0.135926
MSDP	CD	cg10857774	Inverse variance weighted	2.55231	2	0.279108
MSDP	CD	cg11043990	MR Egger	1.40473	1	0.235933
MSDP	CD	cg11043990	Inverse variance weighted	1.48333	2	0.47632
MSDP	CD	cg11069430	MR Egger	0.518999	2	0.771437
MSDP	CD	cg11069430	Inverse variance weighted	2.20309	3	0.531341
MSDP	CD	cg11104712	Inverse variance weighted	1.92715	1	0.165071
MSDP	CD	cg11217193	MR Egger	0.0826331	1	0.77376
MSDP	CD	cg11217193	Inverse variance weighted	0.881773	2	0.643466
MSDP	CD	cg11284582	MR Egger	3.22527	1	0.07251
MSDP	CD	cg11284582	Inverse variance weighted	11.2823	2	0.00354882
MSDP	CD	cg11388320	MR Egger	0.299978	1	0.583896
MSDP	CD	cg11388320	Inverse variance weighted	1.65249	2	0.437689
MSDP	CD	cg11527913	MR Egger	0.0243189	2	0.987914
MSDP	CD	cg11527913	Inverse variance weighted	0.24778	3	0.969531
MSDP	CD	cg11562153	Inverse variance weighted	7.12336	1	0.0076086
MSDP	CD	cg11679268	MR Egger	0.0959111	2	0.953176
MSDP	CD	cg11679268	Inverse variance weighted	13.5464	3	0.00359233
MSDP	CD	cg11700584	Inverse variance weighted	0.0236345	1	0.877819
MSDP	CD	cg11701312	Inverse variance weighted	2.52891	1	0.111777
MSDP	CD	cg11731671	MR Egger	4.73452	1	0.0295631
MSDP	CD	cg11731671	Inverse variance weighted	5.52089	2	0.0632636
MSDP	CD	cg11758793	Inverse variance weighted	0.0021622	1	0.962912
MSDP	CD	cg11904266	MR Egger	0.00469459	2	0.997655
MSDP	CD	cg11904266	Inverse variance weighted	2.13625	3	0.544615
MSDP	CD	cg11947782	Inverse variance weighted	0.00119926	1	0.972375
MSDP	CD	cg12036877	Inverse variance weighted	2.84023	1	0.0919312
MSDP	CD	cg12065616	MR Egger	1.28981	3	0.731555
MSDP	CD	cg12065616	Inverse variance weighted	3.6604	4	0.453912
MSDP	CD	cg12097989	MR Egger	0.0717735	1	0.788772
MSDP	CD	cg12097989	Inverse variance weighted	2.02226	2	0.363807
MSDP	CD	cg12103951	MR Egger	1.70045	3	0.636834
MSDP	CD	cg12103951	Inverse variance weighted	1.72875	4	0.785489
MSDP	CD	cg12155547	Inverse variance weighted	1.31998	1	0.250595
MSDP	CD	cg12170787	Inverse variance weighted	21.9142	1	2.85113e-06
MSDP	CD	cg12186702	Inverse variance weighted	1.24672	1	0.26418
MSDP	CD	cg12187687	Inverse variance weighted	0.0685387	1	0.793476
MSDP	CD	cg12206103	Inverse variance weighted	0.104604	1	0.746373
MSDP	CD	cg12233463	MR Egger	2.17131	1	0.140607
MSDP	CD	cg12233463	Inverse variance weighted	3.33767	2	0.188466
MSDP	CD	cg12322672	MR Egger	3.75939	2	0.152637
MSDP	CD	cg12322672	Inverse variance weighted	4.44514	3	0.217237
MSDP	CD	cg12550731	Inverse variance weighted	1.7906	1	0.180853
MSDP	CD	cg12616487	Inverse variance weighted	1.6639	1	0.197077
MSDP	CD	cg12626589	Inverse variance weighted	0.243947	1	0.62137
MSDP	CD	cg12729894	MR Egger	2.9782	2	0.225575
MSDP	CD	cg12729894	Inverse variance weighted	3.01549	3	0.389242
MSDP	CD	cg12828729	MR Egger	0.0475637	2	0.976499
MSDP	CD	cg12828729	Inverse variance weighted	0.0980164	3	0.992074
MSDP	CD	cg13123009	Inverse variance weighted	0.948775	1	0.330031
MSDP	CD	cg13707943	MR Egger	0.00202404	1	0.964116
MSDP	CD	cg13707943	Inverse variance weighted	0.00909991	2	0.99546
MSDP	CD	cg13720395	MR Egger	8.30989	3	0.0400232
MSDP	CD	cg13720395	Inverse variance weighted	8.75713	4	0.0674652
MSDP	CD	cg13810727	Inverse variance weighted	1.51146	1	0.218916
MSDP	CD	cg13839439	Inverse variance weighted	1.10013	1	0.294238
MSDP	CD	cg13937905	MR Egger	1.35132	1	0.245048
MSDP	CD	cg13937905	Inverse variance weighted	1.35142	2	0.508795
MSDP	CD	cg13985132	MR Egger	0.0288127	1	0.865212
MSDP	CD	cg13985132	Inverse variance weighted	0.0414003	2	0.979513
MSDP	CD	cg13985198	MR Egger	1.18226	2	0.5537
MSDP	CD	cg13985198	Inverse variance weighted	5.57936	3	0.133968
MSDP	CD	cg14001239	MR Egger	6.59808	5	0.252288
MSDP	CD	cg14001239	Inverse variance weighted	7.21666	6	0.301275
MSDP	CD	cg14078579	MR Egger	3.46593	3	0.325208
MSDP	CD	cg14078579	Inverse variance weighted	4.68362	4	0.321327
MSDP	CD	cg14092276	Inverse variance weighted	0.82057	1	0.365013
MSDP	CD	cg14133557	MR Egger	1.30371	6	0.971453
MSDP	CD	cg14133557	Inverse variance weighted	3.71769	7	0.811659
MSDP	CD	cg14137381	MR Egger	10.5568	3	0.0143802
MSDP	CD	cg14137381	Inverse variance weighted	10.783	4	0.0291141
MSDP	CD	cg14207833	Inverse variance weighted	6.6347	1	0.0100011
MSDP	CD	cg14301190	Inverse variance weighted	0.132474	1	0.71588
MSDP	CD	cg14316231	MR Egger	1.06314	1	0.302499
MSDP	CD	cg14316231	Inverse variance weighted	1.98211	2	0.371186
MSDP	CD	cg14351425	MR Egger	0.00663007	1	0.935104
MSDP	CD	cg14351425	Inverse variance weighted	1.44669	2	0.485128
MSDP	CD	cg14381677	MR Egger	0.124084	1	0.724646
MSDP	CD	cg14381677	Inverse variance weighted	0.130064	2	0.937038
MSDP	CD	cg14429919	Inverse variance weighted	1.74092	1	0.187022
MSDP	CD	cg14788046	MR Egger	4.33676	1	0.0372977
MSDP	CD	cg14788046	Inverse variance weighted	5.0234	2	0.0811304
MSDP	CD	cg14816825	Inverse variance weighted	0.0558605	1	0.813162
MSDP	CD	cg14846442	Inverse variance weighted	1.12435	1	0.288984
MSDP	CD	cg15016771	MR Egger	3.50919	3	0.319572
MSDP	CD	cg15016771	Inverse variance weighted	4.88549	4	0.29925
MSDP	CD	cg15073784	Inverse variance weighted	1.47585	1	0.224425
MSDP	CD	cg15182635	Inverse variance weighted	0.329704	1	0.565833
MSDP	CD	cg15238694	Inverse variance weighted	2.96243	1	0.0852199
MSDP	CD	cg15261712	MR Egger	3.83349	1	0.0502383
MSDP	CD	cg15261712	Inverse variance weighted	11.6852	2	0.0029013
MSDP	CD	cg15283950	MR Egger	3.35038	2	0.187273
MSDP	CD	cg15283950	Inverse variance weighted	4.36481	3	0.22467
MSDP	CD	cg15302032	MR Egger	2.61841	2	0.270035
MSDP	CD	cg15302032	Inverse variance weighted	6.12357	3	0.105751
MSDP	CD	cg15562346	Inverse variance weighted	0.131426	1	0.716958
MSDP	CD	cg15626350	MR Egger	2.09877	3	0.552163
MSDP	CD	cg15626350	Inverse variance weighted	2.09953	4	0.717459
MSDP	CD	cg15712177	Inverse variance weighted	0.166062	1	0.683636
MSDP	CD	cg15892650	MR Egger	2.62082	1	0.10547
MSDP	CD	cg15892650	Inverse variance weighted	10.5071	2	0.00522897
MSDP	CD	cg15893360	MR Egger	8.06681	3	0.044651
MSDP	CD	cg15893360	Inverse variance weighted	10.7749	4	0.0292143
MSDP	CD	cg16052901	MR Egger	2.88888	2	0.235878
MSDP	CD	cg16052901	Inverse variance weighted	2.91629	3	0.404713
MSDP	CD	cg16127683	MR Egger	7.33803	5	0.19669
MSDP	CD	cg16127683	Inverse variance weighted	10.6739	6	0.0989915
MSDP	CD	cg16166968	MR Egger	0.21618	1	0.641966
MSDP	CD	cg16166968	Inverse variance weighted	5.40305	2	0.0671031
MSDP	CD	cg16231923	MR Egger	0.429574	1	0.512198
MSDP	CD	cg16231923	Inverse variance weighted	0.430511	2	0.806335
MSDP	CD	cg16490823	MR Egger	2.25498	5	0.812855
MSDP	CD	cg16490823	Inverse variance weighted	4.29983	6	0.636172
MSDP	CD	cg16616467	MR Egger	2.87778	3	0.410855
MSDP	CD	cg16616467	Inverse variance weighted	3.12588	4	0.536985
MSDP	CD	cg16641055	MR Egger	2.79851	5	0.731015
MSDP	CD	cg16641055	Inverse variance weighted	2.7993	6	0.833583
MSDP	CD	cg16704246	Inverse variance weighted	0.0152107	1	0.901845
MSDP	CD	cg16875057	MR Egger	3.19205	1	0.0739972
MSDP	CD	cg16875057	Inverse variance weighted	3.24742	2	0.197166
MSDP	CD	cg16894855	Inverse variance weighted	2.5705	1	0.108873
MSDP	CD	cg17165695	Inverse variance weighted	0.282136	1	0.595305
MSDP	CD	cg17211562	MR Egger	0.401993	1	0.526062
MSDP	CD	cg17211562	Inverse variance weighted	0.519561	2	0.771221
MSDP	CD	cg17242664	Inverse variance weighted	0.125104	1	0.723563
MSDP	CD	cg17261125	MR Egger	1.31811	1	0.250932
MSDP	CD	cg17261125	Inverse variance weighted	1.54572	2	0.461691
MSDP	CD	cg17264271	MR Egger	2.15065	3	0.541734
MSDP	CD	cg17264271	Inverse variance weighted	2.81048	4	0.590025
MSDP	CD	cg17290213	Inverse variance weighted	4.91337	1	0.0266496
MSDP	CD	cg17353412	Inverse variance weighted	0.286918	1	0.592202
MSDP	CD	cg17364949	Inverse variance weighted	0.0483731	1	0.825919
MSDP	CD	cg17365525	Inverse variance weighted	1.21248	1	0.270842
MSDP	CD	cg17445936	MR Egger	0.149197	1	0.699304
MSDP	CD	cg17445936	Inverse variance weighted	0.149649	2	0.927906
MSDP	CD	cg17501982	Inverse variance weighted	5.71723	1	0.0167992
MSDP	CD	cg17586885	Inverse variance weighted	4.54418	1	0.0330309
MSDP	CD	cg17836177	Inverse variance weighted	1.74093	1	0.187021
MSDP	CD	cg17886420	MR Egger	3.58054	6	0.733226
MSDP	CD	cg17886420	Inverse variance weighted	3.89361	7	0.791947
MSDP	CD	cg17892069	MR Egger	0.790198	3	0.85181
MSDP	CD	cg17892069	Inverse variance weighted	0.800252	4	0.938414
MSDP	CD	cg17951878	MR Egger	0.215679	1	0.642352
MSDP	CD	cg17951878	Inverse variance weighted	0.351525	2	0.838817
MSDP	CD	cg17987384	Inverse variance weighted	7.17151	1	0.00740705
MSDP	CD	cg18040788	MR Egger	2.77699	3	0.427302
MSDP	CD	cg18040788	Inverse variance weighted	3.2926	4	0.510105
MSDP	CD	cg18057513	Inverse variance weighted	0.0904245	1	0.763638
MSDP	CD	cg18073471	MR Egger	2.74856	2	0.253022
MSDP	CD	cg18073471	Inverse variance weighted	3.17599	3	0.365279
MSDP	CD	cg18146074	MR Egger	0.248475	3	0.969409
MSDP	CD	cg18146074	Inverse variance weighted	0.434726	4	0.979536
MSDP	CD	cg18158419	MR Egger	3.34271	3	0.341742
MSDP	CD	cg18158419	Inverse variance weighted	5.64954	4	0.226894
MSDP	CD	cg18178840	Inverse variance weighted	3.93806	1	0.0472052
MSDP	CD	cg18286285	Inverse variance weighted	0.191612	1	0.661579
MSDP	CD	cg18299068	MR Egger	0.539449	1	0.462661
MSDP	CD	cg18299068	Inverse variance weighted	0.719972	2	0.697686
MSDP	CD	cg18303477	MR Egger	3.11917	3	0.373614
MSDP	CD	cg18303477	Inverse variance weighted	3.11974	4	0.53799
MSDP	CD	cg18331412	MR Egger	0.43106	1	0.511469
MSDP	CD	cg18331412	Inverse variance weighted	0.570573	2	0.751799
MSDP	CD	cg18454045	MR Egger	2.0468	5	0.842632
MSDP	CD	cg18454045	Inverse variance weighted	2.11248	6	0.909069
MSDP	CD	cg18509466	Inverse variance weighted	0.189096	1	0.66367
MSDP	CD	cg18684142	MR Egger	3.26707	2	0.195238
MSDP	CD	cg18684142	Inverse variance weighted	3.44115	3	0.328476
MSDP	CD	cg18780100	Inverse variance weighted	0.0808361	1	0.776168
MSDP	CD	cg19118519	MR Egger	0.0424944	1	0.83668
MSDP	CD	cg19118519	Inverse variance weighted	0.453907	2	0.796958
MSDP	CD	cg19203115	MR Egger	8.17076	2	0.0168167
MSDP	CD	cg19203115	Inverse variance weighted	10.5795	3	0.0142309
MSDP	CD	cg19228034	MR Egger	1.27074	2	0.529739
MSDP	CD	cg19228034	Inverse variance weighted	2.5667	3	0.463358
MSDP	CD	cg19286437	Inverse variance weighted	0.0227399	1	0.880135
MSDP	CD	cg19291696	Inverse variance weighted	0.160488	1	0.688708
MSDP	CD	cg19320261	Inverse variance weighted	5.58802	1	0.0180838
MSDP	CD	cg19337854	MR Egger	7.0513	2	0.0294327
MSDP	CD	cg19337854	Inverse variance weighted	10.995	3	0.0117528
MSDP	CD	cg19484305	MR Egger	5.62169	4	0.229238
MSDP	CD	cg19484305	Inverse variance weighted	6.83325	5	0.23334
MSDP	CD	cg19512582	Inverse variance weighted	1.09247	1	0.295924
MSDP	CD	cg19563365	Inverse variance weighted	0.100428	1	0.751317
MSDP	CD	cg19730268	MR Egger	0.29658	1	0.586034
MSDP	CD	cg19730268	Inverse variance weighted	1.77211	2	0.412279
MSDP	CD	cg19791262	Inverse variance weighted	2.13758	1	0.143728
MSDP	CD	cg20017995	Inverse variance weighted	0.328492	1	0.566548
MSDP	CD	cg20066188	MR Egger	3.72037	4	0.445169
MSDP	CD	cg20066188	Inverse variance weighted	7.62198	5	0.178337
MSDP	CD	cg20117519	MR Egger	2.29568	2	0.317321
MSDP	CD	cg20117519	Inverse variance weighted	2.68608	3	0.442599
MSDP	CD	cg20217702	Inverse variance weighted	1.12196	1	0.289496
MSDP	CD	cg20249839	Inverse variance weighted	0.0558414	1	0.813194
MSDP	CD	cg20255370	MR Egger	7.14023	7	0.414427
MSDP	CD	cg20255370	Inverse variance weighted	7.16659	8	0.51877
MSDP	CD	cg20331155	MR Egger	2.3373	1	0.126308
MSDP	CD	cg20331155	Inverse variance weighted	2.36735	2	0.306152
MSDP	CD	cg20418529	MR Egger	3.2342	1	0.0721154
MSDP	CD	cg20418529	Inverse variance weighted	7.13292	2	0.0282557
MSDP	CD	cg20457732	Inverse variance weighted	1.47452	1	0.224634
MSDP	CD	cg20460488	MR Egger	0.00319869	1	0.954898
MSDP	CD	cg20460488	Inverse variance weighted	0.293542	2	0.863491
MSDP	CD	cg20494635	Inverse variance weighted	0.000155595	1	0.990048
MSDP	CD	cg20592017	MR Egger	6.52318	4	0.163336
MSDP	CD	cg20592017	Inverse variance weighted	7.98683	5	0.156963
MSDP	CD	cg20595752	MR Egger	1.4668	3	0.689954
MSDP	CD	cg20595752	Inverse variance weighted	1.55094	4	0.817581
MSDP	CD	cg20642413	Inverse variance weighted	1.26158	1	0.261352
MSDP	CD	cg20643029	MR Egger	0.00990714	1	0.920714
MSDP	CD	cg20643029	Inverse variance weighted	0.0365406	2	0.981896
MSDP	CD	cg20663495	MR Egger	1.18799	2	0.552117
MSDP	CD	cg20663495	Inverse variance weighted	2.19903	3	0.53214
MSDP	CD	cg20879770	Inverse variance weighted	2.55353	1	0.110048
MSDP	CD	cg21006256	MR Egger	7.38593	6	0.286626
MSDP	CD	cg21006256	Inverse variance weighted	7.81534	7	0.349159
MSDP	CD	cg21024112	MR Egger	11.9872	2	0.00249466
MSDP	CD	cg21024112	Inverse variance weighted	12.6383	3	0.00548782
MSDP	CD	cg21036162	Inverse variance weighted	7.87536	1	0.0050113
MSDP	CD	cg21378403	MR Egger	6.74187	3	0.0805967
MSDP	CD	cg21378403	Inverse variance weighted	9.127	4	0.0580023
MSDP	CD	cg21401642	MR Egger	1.89761	2	0.387203
MSDP	CD	cg21401642	Inverse variance weighted	2.47572	3	0.479695
MSDP	CD	cg21524538	MR Egger	0.428647	1	0.512653
MSDP	CD	cg21524538	Inverse variance weighted	2.36658	2	0.306269
MSDP	CD	cg21587372	Inverse variance weighted	1.93046	1	0.164708
MSDP	CD	cg21721340	MR Egger	37.6098	5	4.51934e-07
MSDP	CD	cg21721340	Inverse variance weighted	47.7305	6	1.33755e-08
MSDP	CD	cg21801165	MR Egger	1.32348	3	0.723564
MSDP	CD	cg21801165	Inverse variance weighted	1.59162	4	0.810297
MSDP	CD	cg21841620	Inverse variance weighted	2.09298	1	0.147977
MSDP	CD	cg21946195	Inverse variance weighted	0.787875	1	0.374743
MSDP	CD	cg21951648	MR Egger	1.3763	4	0.848304
MSDP	CD	cg21951648	Inverse variance weighted	1.38031	5	0.926454
MSDP	CD	cg22043296	Inverse variance weighted	0.594962	1	0.440507
MSDP	CD	cg22122862	Inverse variance weighted	2.87134	1	0.0901699
MSDP	CD	cg22169053	MR Egger	1.66272	2	0.435456
MSDP	CD	cg22169053	Inverse variance weighted	1.96042	3	0.580662
MSDP	CD	cg22202929	MR Egger	0.369144	3	0.94654
MSDP	CD	cg22202929	Inverse variance weighted	0.436829	4	0.979352
MSDP	CD	cg22292753	MR Egger	5.93065	2	0.0515436
MSDP	CD	cg22292753	Inverse variance weighted	6.6114	3	0.0853711
MSDP	CD	cg22481770	Inverse variance weighted	0.070014	1	0.791316
MSDP	CD	cg22488352	MR Egger	3.18189	1	0.0744585
MSDP	CD	cg22488352	Inverse variance weighted	4.6596	2	0.0973154
MSDP	CD	cg22500876	Inverse variance weighted	0.20399	1	0.65152
MSDP	CD	cg22572362	MR Egger	2.25971	4	0.688114
MSDP	CD	cg22572362	Inverse variance weighted	4.91972	5	0.425756
MSDP	CD	cg22698028	MR Egger	2.39877	2	0.30138
MSDP	CD	cg22698028	Inverse variance weighted	6.73976	3	0.0806716
MSDP	CD	cg22715761	Inverse variance weighted	3.14939e-05	1	0.995522
MSDP	CD	cg22763586	MR Egger	7.12695	5	0.211369
MSDP	CD	cg22763586	Inverse variance weighted	7.21127	6	0.30175
MSDP	CD	cg22879098	Inverse variance weighted	0.0311292	1	0.859952
MSDP	CD	cg22964469	Inverse variance weighted	0.216283	1	0.641887
MSDP	CD	cg23034373	MR Egger	0.359094	2	0.835649
MSDP	CD	cg23034373	Inverse variance weighted	0.565566	3	0.904268
MSDP	CD	cg23058037	MR Egger	0.31974	3	0.956274
MSDP	CD	cg23058037	Inverse variance weighted	0.947754	4	0.917612
MSDP	CD	cg23220823	MR Egger	0.999197	2	0.606774
MSDP	CD	cg23220823	Inverse variance weighted	3.10829	3	0.375228
MSDP	CD	cg23553912	MR Egger	7.27299	4	0.122146
MSDP	CD	cg23553912	Inverse variance weighted	8.74727	5	0.119579
MSDP	CD	cg23690166	MR Egger	0.846888	1	0.357434
MSDP	CD	cg23690166	Inverse variance weighted	0.992035	2	0.608951
MSDP	CD	cg23839159	MR Egger	0.304787	2	0.85865
MSDP	CD	cg23839159	Inverse variance weighted	0.509771	3	0.91674
MSDP	CD	cg24173182	MR Egger	0.183366	1	0.668496
MSDP	CD	cg24173182	Inverse variance weighted	0.183875	2	0.912162
MSDP	CD	cg24226219	MR Egger	0.116596	1	0.732756
MSDP	CD	cg24226219	Inverse variance weighted	1.34531	2	0.510351
MSDP	CD	cg24239148	Inverse variance weighted	0.0375365	1	0.846377
MSDP	CD	cg24467290	MR Egger	0.0246656	1	0.875203
MSDP	CD	cg24467290	Inverse variance weighted	1.54631	2	0.461553
MSDP	CD	cg24495681	Inverse variance weighted	0.337866	1	0.561064
MSDP	CD	cg24559796	Inverse variance weighted	0.198185	1	0.65619
MSDP	CD	cg24688690	Inverse variance weighted	3.92715	1	0.0475125
MSDP	CD	cg24766327	MR Egger	1.46245	4	0.833271
MSDP	CD	cg24766327	Inverse variance weighted	2.28001	5	0.809198
MSDP	CD	cg24910943	MR Egger	0.543279	3	0.909285
MSDP	CD	cg24910943	Inverse variance weighted	0.546002	4	0.968871
MSDP	CD	cg25063707	Inverse variance weighted	7.37964	1	0.00659665
MSDP	CD	cg25212131	MR Egger	2.60331	1	0.106641
MSDP	CD	cg25212131	Inverse variance weighted	3.25375	2	0.196543
MSDP	CD	cg25257677	MR Egger	1.11728	1	0.290505
MSDP	CD	cg25257677	Inverse variance weighted	1.72411	2	0.422293
MSDP	CD	cg25263801	Inverse variance weighted	0.000464326	1	0.982808
MSDP	CD	cg25383593	MR Egger	0.438661	1	0.507769
MSDP	CD	cg25383593	Inverse variance weighted	2.02735	2	0.362883
MSDP	CD	cg25426302	MR Egger	5.82516	1	0.0157985
MSDP	CD	cg25426302	Inverse variance weighted	6.18573	2	0.0453718
MSDP	CD	cg25433552	MR Egger	0.831012	1	0.36198
MSDP	CD	cg25433552	Inverse variance weighted	2.6424	2	0.266814
MSDP	CD	cg25560443	MR Egger	5.03396	6	0.539465
MSDP	CD	cg25560443	Inverse variance weighted	5.81987	7	0.560933
MSDP	CD	cg25607876	MR Egger	5.89326	3	0.11692
MSDP	CD	cg25607876	Inverse variance weighted	5.9114	4	0.205864
MSDP	CD	cg25632883	Inverse variance weighted	1.07381	1	0.300086
MSDP	CD	cg25674613	MR Egger	6.0866	5	0.297883
MSDP	CD	cg25674613	Inverse variance weighted	7.21909	6	0.301061
MSDP	CD	cg25705519	MR Egger	11.2696	4	0.023695
MSDP	CD	cg25705519	Inverse variance weighted	11.2726	5	0.0462347
MSDP	CD	cg25820062	Inverse variance weighted	0.0518173	1	0.819931
MSDP	CD	cg26122451	MR Egger	0.0342432	1	0.85319
MSDP	CD	cg26122451	Inverse variance weighted	0.181029	2	0.913461
MSDP	CD	cg26133399	MR Egger	1.54694	2	0.46141
MSDP	CD	cg26133399	Inverse variance weighted	3.85397	3	0.277671
MSDP	CD	cg26146569	MR Egger	0.249725	1	0.617269
MSDP	CD	cg26146569	Inverse variance weighted	2.622	2	0.269551
MSDP	CD	cg26183021	MR Egger	0.649291	1	0.420366
MSDP	CD	cg26183021	Inverse variance weighted	1.38442	2	0.500468
MSDP	CD	cg26208507	MR Egger	1.15556	1	0.282387
MSDP	CD	cg26208507	Inverse variance weighted	1.16144	2	0.559495
MSDP	CD	cg26405475	Inverse variance weighted	0.0540734	1	0.816121
MSDP	CD	cg26441486	MR Egger	15.4549	3	0.0014664
MSDP	CD	cg26441486	Inverse variance weighted	16.5632	4	0.00234947
MSDP	CD	cg26608174	Inverse variance weighted	1.7551	1	0.185237
MSDP	CD	cg26675395	Inverse variance weighted	3.47018	1	0.0624844
MSDP	CD	cg26804595	Inverse variance weighted	1.10776	1	0.292569
MSDP	CD	cg26840970	MR Egger	7.04761	4	0.133393
MSDP	CD	cg26840970	Inverse variance weighted	10.9509	5	0.0523623
MSDP	CD	cg26897904	Inverse variance weighted	0.402604	1	0.525747
MSDP	CD	cg27068095	Inverse variance weighted	0.380962	1	0.537089
MSDP	CD	cg27152312	MR Egger	3.75079	3	0.289662
MSDP	CD	cg27152312	Inverse variance weighted	3.93138	4	0.415372
MSDP	CD	cg27242132	MR Egger	0.993547	1	0.318877
MSDP	CD	cg27242132	Inverse variance weighted	1.22914	2	0.540872
MSDP	CD	cg27262054	MR Egger	7.04421	3	0.0705019
MSDP	CD	cg27262054	Inverse variance weighted	8.18251	4	0.0851167
MSDP	CD	cg27295595	MR Egger	0.507092	2	0.776044
MSDP	CD	cg27295595	Inverse variance weighted	0.507982	3	0.917134
MSDP	CD	cg27383418	Inverse variance weighted	0.648496	1	0.420651
MSDP	CD	cg27537125	MR Egger	0.121207	1	0.727729
MSDP	CD	cg27537125	Inverse variance weighted	3.467	2	0.176665
MSDP	CD	cg27579313	MR Egger	1.69709	1	0.19267
MSDP	CD	cg27579313	Inverse variance weighted	2.2178	2	0.329922
MSDP	CD	cg27597505	MR Egger	2.43844	3	0.486519
MSDP	CD	cg27597505	Inverse variance weighted	4.91428	4	0.296207
MSDP	CD	cg00049595	MR Egger	2.53369	4	0.638613
MSDP	CD	cg00049595	Inverse variance weighted	3.24178	5	0.662766
MSDP	CD	cg00054774	MR Egger	17.2135	6	0.00852996
MSDP	CD	cg00054774	Inverse variance weighted	17.2181	7	0.0160424
MSDP	CD	cg00061031	Inverse variance weighted	3.38516	1	0.0657859
MSDP	CD	cg00063111	MR Egger	0.495348	3	0.919912
MSDP	CD	cg00063111	Inverse variance weighted	1.64476	4	0.800726
MSDP	CD	cg00086577	MR Egger	22.2047	4	0.000182462
MSDP	CD	cg00086577	Inverse variance weighted	38.2995	5	3.28503e-07
MSDP	CD	cg00101715	MR Egger	2.1736	2	0.337295
MSDP	CD	cg00101715	Inverse variance weighted	2.39896	3	0.493828
MSDP	CD	cg00121876	Inverse variance weighted	0.692135	1	0.405439
MSDP	CD	cg00205605	MR Egger	1.75519	1	0.185226
MSDP	CD	cg00205605	Inverse variance weighted	3.04074	2	0.218631
MSDP	CD	cg00219626	MR Egger	21.5037	3	8.27321e-05
MSDP	CD	cg00219626	Inverse variance weighted	23.1574	4	0.000117781
MSDP	CD	cg00293996	MR Egger	2.28817	2	0.318516
MSDP	CD	cg00293996	Inverse variance weighted	4.28202	3	0.232578
MSDP	CD	cg00329411	Inverse variance weighted	0.968125	1	0.325148
MSDP	CD	cg00364956	MR Egger	1.22997	3	0.745826
MSDP	CD	cg00364956	Inverse variance weighted	1.56981	4	0.814207
MSDP	CD	cg00378510	MR Egger	2.63183	3	0.451936
MSDP	CD	cg00378510	Inverse variance weighted	3.57112	4	0.467147
MSDP	CD	cg00471190	MR Egger	4.38101	3	0.223153
MSDP	CD	cg00471190	Inverse variance weighted	5.14186	4	0.273049
MSDP	CD	cg00476617	Inverse variance weighted	0.00405411	1	0.949231
MSDP	CD	cg00501919	MR Egger	75.7104	10	3.45996e-12
MSDP	CD	cg00501919	Inverse variance weighted	75.8516	11	9.30242e-12
MSDP	CD	cg00505318	Inverse variance weighted	0.601704	1	0.437929
MSDP	CD	cg00630991	MR Egger	2.2231	1	0.13596
MSDP	CD	cg00630991	Inverse variance weighted	2.2307	2	0.3278
MSDP	CD	cg00637988	MR Egger	2.80792	1	0.0937997
MSDP	CD	cg00637988	Inverse variance weighted	5.98317	2	0.0502078
MSDP	CD	cg00853853	Inverse variance weighted	3.93495	1	0.0472926
MSDP	CD	cg00888479	MR Egger	1.84536	2	0.397452
MSDP	CD	cg00888479	Inverse variance weighted	2.08125	3	0.555715
MSDP	CD	cg00911794	Inverse variance weighted	1.44437	1	0.229434
MSDP	CD	cg01061553	MR Egger	11.2164	8	0.189734
MSDP	CD	cg01061553	Inverse variance weighted	11.2268	9	0.260486
MSDP	CD	cg01297180	Inverse variance weighted	0.662199	1	0.415785
MSDP	CD	cg01303372	Inverse variance weighted	0.399054	1	0.527578
MSDP	CD	cg01307174	MR Egger	1.53895	3	0.673311
MSDP	CD	cg01307174	Inverse variance weighted	2.53211	4	0.638896
MSDP	CD	cg01453052	MR Egger	0.865772	1	0.352128
MSDP	CD	cg01453052	Inverse variance weighted	3.46067	2	0.177225
MSDP	CD	cg01498832	Inverse variance weighted	0.000402433	1	0.983995
MSDP	CD	cg01662455	Inverse variance weighted	2.8588	1	0.0908753
MSDP	CD	cg01725383	MR Egger	4.78684	3	0.188088
MSDP	CD	cg01725383	Inverse variance weighted	9.53226	4	0.0490885
MSDP	CD	cg01803461	MR Egger	0.279985	2	0.869365
MSDP	CD	cg01803461	Inverse variance weighted	0.47152	3	0.925102
MSDP	CD	cg01833485	MR Egger	1.97711	1	0.159696
MSDP	CD	cg01833485	Inverse variance weighted	1.9957	2	0.368672
MSDP	CD	cg01856645	MR Egger	0.665525	2	0.71694
MSDP	CD	cg01856645	Inverse variance weighted	5.41319	3	0.143924
MSDP	CD	cg01899318	MR Egger	2.41278	2	0.299276
MSDP	CD	cg01899318	Inverse variance weighted	2.90168	3	0.407034
MSDP	CD	cg01970040	Inverse variance weighted	4.14347	1	0.0417955
MSDP	CD	cg01971407	MR Egger	0.203806	1	0.651666
MSDP	CD	cg01971407	Inverse variance weighted	0.220159	2	0.895763
MSDP	CD	cg02202664	MR Egger	0.0270516	1	0.869358
MSDP	CD	cg02202664	Inverse variance weighted	4.11289	2	0.127908
MSDP	CD	cg02225599	MR Egger	9.18914	1	0.00243456
MSDP	CD	cg02225599	Inverse variance weighted	10.2463	2	0.00595733
MSDP	CD	cg02402436	MR Egger	69.2524	8	6.92204e-12
MSDP	CD	cg02402436	Inverse variance weighted	69.8205	9	1.65124e-11
MSDP	CD	cg02486145	MR Egger	2.88752	3	0.409294
MSDP	CD	cg02486145	Inverse variance weighted	2.8878	4	0.576773
MSDP	CD	cg02574073	MR Egger	0.331574	2	0.847227
MSDP	CD	cg02574073	Inverse variance weighted	2.65392	3	0.448116
MSDP	CD	cg02668773	Inverse variance weighted	0.0151071	1	0.902178
MSDP	CD	cg02872930	MR Egger	1.05266	2	0.590768
MSDP	CD	cg02872930	Inverse variance weighted	2.69986	3	0.440252
MSDP	CD	cg02879960	MR Egger	5.12969	3	0.162543
MSDP	CD	cg02879960	Inverse variance weighted	6.40222	4	0.171056
MSDP	CD	cg03036210	Inverse variance weighted	2.55719	1	0.109794
MSDP	CD	cg03102442	MR Egger	0.024799	1	0.874869
MSDP	CD	cg03102442	Inverse variance weighted	0.123572	2	0.940084
MSDP	CD	cg03133378	Inverse variance weighted	4.68008	1	0.0305143
MSDP	CD	cg03177666	Inverse variance weighted	1.31766e-05	1	0.997104
MSDP	CD	cg03222009	MR Egger	9.59049	4	0.0479207
MSDP	CD	cg03222009	Inverse variance weighted	15.811	5	0.00740505
MSDP	CD	cg03267220	Inverse variance weighted	0.0155088	1	0.900892
MSDP	CD	cg03293732	Inverse variance weighted	12.3296	1	0.000445823
MSDP	CD	cg03387585	MR Egger	0.50849	2	0.775502
MSDP	CD	cg03387585	Inverse variance weighted	0.775602	3	0.855293
MSDP	CD	cg03449398	Inverse variance weighted	0.00112876	1	0.973198
MSDP	CD	cg03450635	MR Egger	1.63261	1	0.201343
MSDP	CD	cg03450635	Inverse variance weighted	2.89213	2	0.235495
MSDP	CD	cg03486379	MR Egger	3.12032	3	0.373444
MSDP	CD	cg03486379	Inverse variance weighted	4.67326	4	0.322494
MSDP	CD	cg03723356	Inverse variance weighted	3.34159	1	0.0675494
MSDP	CD	cg03883572	MR Egger	3.57311	2	0.167537
MSDP	CD	cg03883572	Inverse variance weighted	3.57537	3	0.311117
MSDP	CD	cg03954086	MR Egger	0.83723	1	0.36019
MSDP	CD	cg03954086	Inverse variance weighted	1.14059	2	0.565359
MSDP	CD	cg04025970	MR Egger	1.19519	1	0.274286
MSDP	CD	cg04025970	Inverse variance weighted	1.37058	2	0.503944
MSDP	CD	cg04252928	MR Egger	0.07648	1	0.782126
MSDP	CD	cg04252928	Inverse variance weighted	0.429676	2	0.806672
MSDP	CD	cg04551776	Inverse variance weighted	3.32892	1	0.0680714
MSDP	CD	cg04597545	Inverse variance weighted	0.787707	1	0.374795
MSDP	CD	cg04687241	Inverse variance weighted	0.0901152	1	0.764031
MSDP	CD	cg04750536	MR Egger	0.979866	1	0.322232
MSDP	CD	cg04750536	Inverse variance weighted	1.41452	2	0.492994
MSDP	CD	cg04797061	Inverse variance weighted	4.57271	1	0.0324851
MSDP	CD	cg04839131	Inverse variance weighted	0.403725	1	0.525172
MSDP	CD	cg04846451	MR Egger	8.66017	8	0.371769
MSDP	CD	cg04846451	Inverse variance weighted	9.49972	9	0.39248
MSDP	CD	cg04968127	MR Egger	4.50059	2	0.105368
MSDP	CD	cg04968127	Inverse variance weighted	4.74576	3	0.191389
MSDP	CD	cg04981619	MR Egger	13.2287	5	0.0213272
MSDP	CD	cg04981619	Inverse variance weighted	15.6059	6	0.0160332
MSDP	CD	cg05081614	Inverse variance weighted	1.40694	1	0.235565
MSDP	CD	cg05802386	Inverse variance weighted	0.420007	1	0.516934
MSDP	CD	cg05899103	MR Egger	0.132696	1	0.715653
MSDP	CD	cg05899103	Inverse variance weighted	3.233	2	0.198593
MSDP	CD	cg06040034	Inverse variance weighted	3.99503	1	0.0456347
MSDP	CD	cg06108383	Inverse variance weighted	14.3827	1	0.000149164
MSDP	CD	cg06321596	MR Egger	1.90914	3	0.591477
MSDP	CD	cg06321596	Inverse variance weighted	2.0115	4	0.733644
MSDP	CD	cg06397161	Inverse variance weighted	21.369	1	3.78848e-06
MSDP	CD	cg06519434	Inverse variance weighted	1.20738	1	0.271851
MSDP	CD	cg06553792	MR Egger	1.58956	1	0.207389
MSDP	CD	cg06553792	Inverse variance weighted	1.63004	2	0.442631
MSDP	CD	cg06583577	MR Egger	2.47063	4	0.649902
MSDP	CD	cg06583577	Inverse variance weighted	4.48958	5	0.481278
MSDP	CD	cg06682875	MR Egger	0.451506	1	0.50162
MSDP	CD	cg06682875	Inverse variance weighted	1.0205	2	0.600346
MSDP	CD	cg06784563	MR Egger	3.52643	1	0.0603978
MSDP	CD	cg06784563	Inverse variance weighted	3.71652	2	0.155944
MSDP	CD	cg06972019	MR Egger	9.82175	7	0.198902
MSDP	CD	cg06972019	Inverse variance weighted	10.0783	8	0.259574
MSDP	CD	cg07043305	Inverse variance weighted	0.0130796	1	0.908947
MSDP	CD	cg07085632	MR Egger	7.03832	4	0.133877
MSDP	CD	cg07085632	Inverse variance weighted	7.07992	5	0.214764
MSDP	CD	cg07104417	MR Egger	12.1844	10	0.272904
MSDP	CD	cg07104417	Inverse variance weighted	12.2197	11	0.347355
MSDP	CD	cg07126783	MR Egger	1.41978	1	0.233439
MSDP	CD	cg07126783	Inverse variance weighted	1.45631	2	0.482798
MSDP	CD	cg07428004	Inverse variance weighted	0.151197	1	0.697394
MSDP	CD	cg07496545	Inverse variance weighted	1.18283	1	0.276781
MSDP	CD	cg07597892	MR Egger	0.00902519	1	0.924314
MSDP	CD	cg07597892	Inverse variance weighted	0.355973	2	0.836954
MSDP	CD	cg07624815	Inverse variance weighted	0.103931	1	0.747162
MSDP	CD	cg07826172	MR Egger	1.72828	2	0.421414
MSDP	CD	cg07826172	Inverse variance weighted	1.73368	3	0.629472
MSDP	CD	cg08300860	Inverse variance weighted	0.313239	1	0.575699
MSDP	CD	cg08373904	MR Egger	0.146442	1	0.701959
MSDP	CD	cg08373904	Inverse variance weighted	0.148818	2	0.928292
MSDP	CD	cg08391745	MR Egger	2.55267	3	0.465847
MSDP	CD	cg08391745	Inverse variance weighted	2.55776	4	0.634324
MSDP	CD	cg08531140	MR Egger	0.483799	1	0.486706
MSDP	CD	cg08531140	Inverse variance weighted	2.15257	2	0.34086
MSDP	CD	cg08573315	MR Egger	1.21603	2	0.54443
MSDP	CD	cg08573315	Inverse variance weighted	2.48089	3	0.478754
MSDP	CD	cg08836481	Inverse variance weighted	0.818319	1	0.365672
MSDP	CD	cg08869273	MR Egger	4.67732e-05	1	0.994543
MSDP	CD	cg08869273	Inverse variance weighted	0.0936279	2	0.954265
MSDP	CD	cg08941639	MR Egger	0.716684	5	0.98204
MSDP	CD	cg08941639	Inverse variance weighted	1.30467	6	0.9714
MSDP	CD	cg09078081	MR Egger	0.0157002	1	0.900286
MSDP	CD	cg09078081	Inverse variance weighted	0.0430055	2	0.978727
MSDP	CD	cg09221960	Inverse variance weighted	0.407184	1	0.523402
MSDP	CD	cg09340403	Inverse variance weighted	0.0793542	1	0.778174
MSDP	CD	cg09352789	Inverse variance weighted	0.0115892	1	0.914271
MSDP	CD	cg09469667	Inverse variance weighted	0.13979	1	0.70849
MSDP	CD	cg09506675	MR Egger	0.619845	1	0.431105
MSDP	CD	cg09506675	Inverse variance weighted	5.10891	2	0.0777346
MSDP	CD	cg09595050	MR Egger	0.00354679	1	0.95251
MSDP	CD	cg09595050	Inverse variance weighted	0.103162	2	0.949727
MSDP	CD	cg09649347	Inverse variance weighted	0.223762	1	0.636188
MSDP	CD	cg09706586	Inverse variance weighted	0.412117	1	0.520897
MSDP	CD	cg09761846	Inverse variance weighted	0.0844051	1	0.771414
MSDP	CD	cg09937849	MR Egger	0.139239	1	0.709039
MSDP	CD	cg09937849	Inverse variance weighted	0.958287	2	0.619314
MSDP	CD	cg10016364	Inverse variance weighted	0.223201	1	0.636612
MSDP	CD	cg10244666	MR Egger	1.47051	1	0.225266
MSDP	CD	cg10244666	Inverse variance weighted	4.50723	2	0.105019
MSDP	CD	cg10296973	MR Egger	32.3	6	1.42925e-05
MSDP	CD	cg10296973	Inverse variance weighted	46.224	7	7.90698e-08
MSDP	CD	cg10429573	MR Egger	0.11585	1	0.73358
MSDP	CD	cg10429573	Inverse variance weighted	1.76365	2	0.414028
MSDP	CD	cg10859192	Inverse variance weighted	2.61246	1	0.106027
MSDP	CD	cg10906729	MR Egger	0.31145	1	0.576792
MSDP	CD	cg10906729	Inverse variance weighted	2.01315	2	0.365469
MSDP	CD	cg10981907	MR Egger	0.0543015	1	0.81574
MSDP	CD	cg10981907	Inverse variance weighted	0.772708	2	0.67953
MSDP	CD	cg11114275	Inverse variance weighted	1.20868	1	0.271594
MSDP	CD	cg11122009	MR Egger	0.186061	1	0.666215
MSDP	CD	cg11122009	Inverse variance weighted	1.00666	2	0.604516
MSDP	CD	cg11489251	MR Egger	92.1529	8	1.69867e-16
MSDP	CD	cg11489251	Inverse variance weighted	94.4363	9	2.08855e-16
MSDP	CD	cg11613164	MR Egger	4.04227	1	0.0443742
MSDP	CD	cg11613164	Inverse variance weighted	4.59264	2	0.100629
MSDP	CD	cg11631063	Inverse variance weighted	1.43454	1	0.231026
MSDP	CD	cg11823178	MR Egger	4.67309	5	0.457064
MSDP	CD	cg11823178	Inverse variance weighted	5.41461	6	0.491836
MSDP	CD	cg11967480	MR Egger	1.08195	1	0.298262
MSDP	CD	cg11967480	Inverse variance weighted	9.95971	2	0.00687507
MSDP	CD	cg12043145	MR Egger	0.527474	1	0.467671
MSDP	CD	cg12043145	Inverse variance weighted	3.60223	2	0.165115
MSDP	CD	cg12062133	MR Egger	0.49029	2	0.782591
MSDP	CD	cg12062133	Inverse variance weighted	0.595703	3	0.897415
MSDP	CD	cg12113819	Inverse variance weighted	0.335319	1	0.562544
MSDP	CD	cg12147622	Inverse variance weighted	1.58218	1	0.208447
MSDP	CD	cg12155969	MR Egger	2.19063	1	0.138853
MSDP	CD	cg12155969	Inverse variance weighted	3.56528	2	0.168193
MSDP	CD	cg12426652	MR Egger	1.00086	1	0.317103
MSDP	CD	cg12426652	Inverse variance weighted	4.21979	2	0.121251
MSDP	CD	cg12508700	MR Egger	0.186937	1	0.665478
MSDP	CD	cg12508700	Inverse variance weighted	0.223441	2	0.894294
MSDP	CD	cg12800803	Inverse variance weighted	0.0408513	1	0.839825
MSDP	CD	cg12802570	MR Egger	1.84571	3	0.605039
MSDP	CD	cg12802570	Inverse variance weighted	2.01732	4	0.732574
MSDP	CD	cg12889810	Inverse variance weighted	0.0108514	1	0.917034
MSDP	CD	cg12921275	Inverse variance weighted	0.0526098	1	0.818583
MSDP	CD	cg12984635	Inverse variance weighted	0.307168	1	0.579423
MSDP	CD	cg13056510	MR Egger	0.458855	1	0.49816
MSDP	CD	cg13056510	Inverse variance weighted	1.34926	2	0.509346
MSDP	CD	cg13067553	MR Egger	2.40608	1	0.120865
MSDP	CD	cg13067553	Inverse variance weighted	2.47057	2	0.290752
MSDP	CD	cg13087259	Inverse variance weighted	1.96956	1	0.160494
MSDP	CD	cg13121938	Inverse variance weighted	0.0166096	1	0.897454
MSDP	CD	cg13541527	MR Egger	25.6816	3	1.11193e-05
MSDP	CD	cg13541527	Inverse variance weighted	41.3955	4	2.22584e-08
MSDP	CD	cg13582775	MR Egger	2.98214	3	0.394388
MSDP	CD	cg13582775	Inverse variance weighted	5.829	4	0.212288
MSDP	CD	cg13626863	MR Egger	2.98021	1	0.0842885
MSDP	CD	cg13626863	Inverse variance weighted	7.49794	2	0.023542
MSDP	CD	cg13710556	Inverse variance weighted	2.52679	1	0.111927
MSDP	CD	cg13852084	MR Egger	16.5195	1	4.81521e-05
MSDP	CD	cg13852084	Inverse variance weighted	16.708	2	0.000235453
MSDP	CD	cg13921251	MR Egger	0.0469904	1	0.828385
MSDP	CD	cg13921251	Inverse variance weighted	0.440351	2	0.802378
MSDP	CD	cg14071925	MR Egger	0.13895	1	0.709327
MSDP	CD	cg14071925	Inverse variance weighted	0.815725	2	0.66507
MSDP	CD	cg14095959	Inverse variance weighted	0.174158	1	0.676443
MSDP	CD	cg14150774	Inverse variance weighted	0.19544	1	0.658427
MSDP	CD	cg14154784	MR Egger	3.33719	4	0.503062
MSDP	CD	cg14154784	Inverse variance weighted	3.80863	5	0.577284
MSDP	CD	cg14160968	MR Egger	0.243107	1	0.621971
MSDP	CD	cg14160968	Inverse variance weighted	0.272492	2	0.872628
MSDP	CD	cg14197071	MR Egger	0.58068	1	0.446046
MSDP	CD	cg14197071	Inverse variance weighted	0.796789	2	0.671397
MSDP	CD	cg14262740	MR Egger	0.854791	2	0.652206
MSDP	CD	cg14262740	Inverse variance weighted	0.978559	3	0.80644
MSDP	CD	cg14338779	MR Egger	1.01586	2	0.601739
MSDP	CD	cg14338779	Inverse variance weighted	1.53027	3	0.675301
MSDP	CD	cg14474811	MR Egger	0.918474	2	0.631766
MSDP	CD	cg14474811	Inverse variance weighted	1.05764	3	0.78731
MSDP	CD	cg14701867	Inverse variance weighted	3.31042	1	0.068842
MSDP	CD	cg14906103	MR Egger	2.4935	1	0.114318
MSDP	CD	cg14906103	Inverse variance weighted	4.08114	2	0.129955
MSDP	CD	cg15117739	MR Egger	1.25898	4	0.868297
MSDP	CD	cg15117739	Inverse variance weighted	4.61107	5	0.465161
MSDP	CD	cg15130459	MR Egger	11.0856	1	0.000870008
MSDP	CD	cg15130459	Inverse variance weighted	104.217	2	2.34145e-23
MSDP	CD	cg15289427	MR Egger	6.9682	2	0.0306813
MSDP	CD	cg15289427	Inverse variance weighted	7.2626	3	0.0639824
MSDP	CD	cg15299997	MR Egger	78.939	2	7.22123e-18
MSDP	CD	cg15299997	Inverse variance weighted	102.265	3	5.06339e-22
MSDP	CD	cg15392111	Inverse variance weighted	0.0794189	1	0.778086
MSDP	CD	cg15618978	Inverse variance weighted	0.152946	1	0.695736
MSDP	CD	cg15692360	Inverse variance weighted	3.24398	1	0.0716863
MSDP	CD	cg15700009	Inverse variance weighted	1.16295	1	0.280854
MSDP	CD	cg15777261	Inverse variance weighted	0.117201	1	0.73209
MSDP	CD	cg15823502	MR Egger	1.76671	4	0.778568
MSDP	CD	cg15823502	Inverse variance weighted	1.95464	5	0.855385
MSDP	CD	cg15833940	MR Egger	5.91964	5	0.314117
MSDP	CD	cg15833940	Inverse variance weighted	6.17454	6	0.403925
MSDP	CD	cg16000989	Inverse variance weighted	0.209843	1	0.646891
MSDP	CD	cg16373471	MR Egger	0.468894	1	0.493496
MSDP	CD	cg16373471	Inverse variance weighted	0.688205	2	0.708856
MSDP	CD	cg16472904	MR Egger	2.21379	4	0.696506
MSDP	CD	cg16472904	Inverse variance weighted	3.60644	5	0.607346
MSDP	CD	cg16638092	Inverse variance weighted	0.365613	1	0.545405
MSDP	CD	cg16711124	Inverse variance weighted	0.482104	1	0.487471
MSDP	CD	cg17074431	Inverse variance weighted	0.0053103	1	0.941908
MSDP	CD	cg17113856	Inverse variance weighted	24.7857	1	6.40715e-07
MSDP	CD	cg17142950	MR Egger	5.26319	1	0.0217811
MSDP	CD	cg17142950	Inverse variance weighted	6.41648	2	0.0404278
MSDP	CD	cg17276535	MR Egger	11.058	5	0.0502426
MSDP	CD	cg17276535	Inverse variance weighted	11.2476	6	0.0810194
MSDP	CD	cg17560073	MR Egger	0.0115712	1	0.914337
MSDP	CD	cg17560073	Inverse variance weighted	1.76432	2	0.413888
MSDP	CD	cg17792616	MR Egger	4.48829	3	0.213337
MSDP	CD	cg17792616	Inverse variance weighted	5.71876	4	0.221159
MSDP	CD	cg17893108	MR Egger	1.30527	2	0.520671
MSDP	CD	cg17893108	Inverse variance weighted	2.22443	3	0.527152
MSDP	CD	cg17938867	Inverse variance weighted	0.0332434	1	0.855326
MSDP	CD	cg17976205	Inverse variance weighted	0.236387	1	0.626828
MSDP	CD	cg17986992	MR Egger	6.26416	1	0.0123205
MSDP	CD	cg17986992	Inverse variance weighted	7.48906	2	0.0236467
MSDP	CD	cg18080509	MR Egger	1.10439	2	0.575684
MSDP	CD	cg18080509	Inverse variance weighted	1.33203	3	0.721542
MSDP	CD	cg18364858	MR Egger	6.30863	2	0.0426675
MSDP	CD	cg18364858	Inverse variance weighted	8.90573	3	0.0305708
MSDP	CD	cg18468796	Inverse variance weighted	1.50509	1	0.21989
MSDP	CD	cg18504190	Inverse variance weighted	3.66361	1	0.0556131
MSDP	CD	cg18527574	MR Egger	11.4093	6	0.0765196
MSDP	CD	cg18527574	Inverse variance weighted	11.4195	7	0.121339
MSDP	CD	cg18611245	Inverse variance weighted	0.446864	1	0.503828
MSDP	CD	cg18655633	MR Egger	2.05783	1	0.151426
MSDP	CD	cg18655633	Inverse variance weighted	3.4586	2	0.177409
MSDP	CD	cg19065106	MR Egger	0.00871241	1	0.925633
MSDP	CD	cg19065106	Inverse variance weighted	4.4288	2	0.109219
MSDP	CD	cg19242268	Inverse variance weighted	1.51686	1	0.218095
MSDP	CD	cg19332572	MR Egger	1.0293	1	0.310322
MSDP	CD	cg19332572	Inverse variance weighted	1.64635	2	0.439035
MSDP	CD	cg19381766	MR Egger	0.398143	1	0.52805
MSDP	CD	cg19381766	Inverse variance weighted	4.04254	2	0.132487
MSDP	CD	cg19480385	MR Egger	0.941467	1	0.331901
MSDP	CD	cg19480385	Inverse variance weighted	2.36233	2	0.306921
MSDP	CD	cg19713429	Inverse variance weighted	0.0540044	1	0.816236
MSDP	CD	cg19717773	MR Egger	3.09214	3	0.377635
MSDP	CD	cg19717773	Inverse variance weighted	6.06026	4	0.194693
MSDP	CD	cg19724470	MR Egger	11.6905	6	0.06924
MSDP	CD	cg19724470	Inverse variance weighted	11.7382	7	0.109505
MSDP	CD	cg19808047	MR Egger	3.9318	2	0.14003
MSDP	CD	cg19808047	Inverse variance weighted	4.35131	3	0.225942
MSDP	CD	cg20019720	MR Egger	0.805455	5	0.976684
MSDP	CD	cg20019720	Inverse variance weighted	1.26445	6	0.973582
MSDP	CD	cg20065768	Inverse variance weighted	0.989207	1	0.319936
MSDP	CD	cg20309891	Inverse variance weighted	2.61961	1	0.105551
MSDP	CD	cg20914572	MR Egger	25.5328	5	0.000109913
MSDP	CD	cg20914572	Inverse variance weighted	43.8988	6	7.74165e-08
MSDP	CD	cg21171704	MR Egger	22.3375	7	0.00222134
MSDP	CD	cg21171704	Inverse variance weighted	25.3054	8	0.0013797
MSDP	CD	cg21187770	MR Egger	5.26546	1	0.0217527
MSDP	CD	cg21187770	Inverse variance weighted	5.68525	2	0.0582724
MSDP	CD	cg21348975	MR Egger	3.55724	3	0.313414
MSDP	CD	cg21348975	Inverse variance weighted	4.55671	4	0.335876
MSDP	CD	cg21493768	MR Egger	3.86177	7	0.795554
MSDP	CD	cg21493768	Inverse variance weighted	5.32491	8	0.722352
MSDP	CD	cg21577836	Inverse variance weighted	0.245276	1	0.620421
MSDP	CD	cg21636683	MR Egger	5.49744	3	0.138792
MSDP	CD	cg21636683	Inverse variance weighted	5.51439	4	0.238468
MSDP	CD	cg21649580	MR Egger	0.557895	2	0.75658
MSDP	CD	cg21649580	Inverse variance weighted	2.92199	3	0.40381
MSDP	CD	cg21722785	Inverse variance weighted	0.0628605	1	0.802031
MSDP	CD	cg21854617	MR Egger	3.87928	1	0.0488854
MSDP	CD	cg21854617	Inverse variance weighted	3.94078	2	0.139403
MSDP	CD	cg22112435	MR Egger	3.26329	4	0.51477
MSDP	CD	cg22112435	Inverse variance weighted	5.60753	5	0.346298
MSDP	CD	cg22178392	Inverse variance weighted	0.503231	1	0.478084
MSDP	CD	cg22721579	Inverse variance weighted	0.073188	1	0.78675
MSDP	CD	cg22774211	MR Egger	0.174855	1	0.675832
MSDP	CD	cg22774211	Inverse variance weighted	4.12471	2	0.127154
MSDP	CD	cg22874652	Inverse variance weighted	8.49101	1	0.00356905
MSDP	CD	cg22894329	MR Egger	2.41494	3	0.49086
MSDP	CD	cg22894329	Inverse variance weighted	3.0919	4	0.542566
MSDP	CD	cg23006204	Inverse variance weighted	1.30166	1	0.253911
MSDP	CD	cg23161492	MR Egger	0.871012	2	0.646937
MSDP	CD	cg23161492	Inverse variance weighted	1.59104	3	0.661422
MSDP	CD	cg23184042	Inverse variance weighted	1.44378	1	0.229529
MSDP	CD	cg23232773	MR Egger	93.0324	1	5.14446e-22
MSDP	CD	cg23232773	Inverse variance weighted	94.7467	2	2.66702e-21
MSDP	CD	cg23238119	MR Egger	1.16394	3	0.761665
MSDP	CD	cg23238119	Inverse variance weighted	1.88479	4	0.756938
MSDP	CD	cg23560388	Inverse variance weighted	0.158418	1	0.690618
MSDP	CD	cg23599843	MR Egger	1.19964	3	0.753089
MSDP	CD	cg23599843	Inverse variance weighted	5.05722	4	0.281477
MSDP	CD	cg23894948	MR Egger	2.22123	1	0.136124
MSDP	CD	cg23894948	Inverse variance weighted	2.29863	2	0.316854
MSDP	CD	cg23911707	MR Egger	2.41411	2	0.299077
MSDP	CD	cg23911707	Inverse variance weighted	3.53827	3	0.315832
MSDP	CD	cg24035898	Inverse variance weighted	0.021785	1	0.88266
MSDP	CD	cg24074477	Inverse variance weighted	0.364194	1	0.546186
MSDP	CD	cg24162603	Inverse variance weighted	0.0337474	1	0.854245
MSDP	CD	cg24220178	MR Egger	2.24758	2	0.325046
MSDP	CD	cg24220178	Inverse variance weighted	2.36724	3	0.499762
MSDP	CD	cg24319836	Inverse variance weighted	4.44344	1	0.0350355
MSDP	CD	cg24601559	MR Egger	1.99012	2	0.369702
MSDP	CD	cg24601559	Inverse variance weighted	2.09164	3	0.553605
MSDP	CD	cg24636368	MR Egger	6.50721	3	0.0893785
MSDP	CD	cg24636368	Inverse variance weighted	7.0684	4	0.132317
MSDP	CD	cg24933758	Inverse variance weighted	0.127949	1	0.720569
MSDP	CD	cg24973755	MR Egger	0.185794	1	0.666441
MSDP	CD	cg24973755	Inverse variance weighted	1.02876	2	0.59787
MSDP	CD	cg25065097	Inverse variance weighted	2.30157	1	0.129243
MSDP	CD	cg25215890	MR Egger	3.62215	2	0.163478
MSDP	CD	cg25215890	Inverse variance weighted	7.70554	3	0.0525059
MSDP	CD	cg25618424	MR Egger	1.09037	2	0.579734
MSDP	CD	cg25618424	Inverse variance weighted	1.42349	3	0.700038
MSDP	CD	cg25947408	MR Egger	0.181876	1	0.669766
MSDP	CD	cg25947408	Inverse variance weighted	6.46628	2	0.0394335
MSDP	CD	cg25974617	Inverse variance weighted	0.0335505	1	0.854666
MSDP	CD	cg26003909	MR Egger	0.763905	2	0.682527
MSDP	CD	cg26003909	Inverse variance weighted	0.811746	3	0.846655
MSDP	CD	cg26299084	Inverse variance weighted	1.06756	1	0.301498
MSDP	CD	cg26359488	MR Egger	17.1376	6	0.0087907
MSDP	CD	cg26359488	Inverse variance weighted	17.406	7	0.0149576
MSDP	CD	cg26576890	MR Egger	0.0532567	1	0.81749
MSDP	CD	cg26576890	Inverse variance weighted	0.530671	2	0.766949
MSDP	CD	cg26671988	Inverse variance weighted	0.0088508	1	0.925047
MSDP	CD	cg26676129	MR Egger	9.02136	2	0.010991
MSDP	CD	cg26676129	Inverse variance weighted	9.62413	3	0.0220469
MSDP	CD	cg26897297	Inverse variance weighted	0.365239	1	0.545611
MSDP	CD	cg26957187	Inverse variance weighted	0.587639	1	0.443334
MSDP	CD	cg27026786	MR Egger	3.03385	2	0.219385
MSDP	CD	cg27026786	Inverse variance weighted	3.17104	3	0.365999
MSDP	CD	cg27488503	Inverse variance weighted	0.473657	1	0.49131
MSDP	CD	cg27513402	Inverse variance weighted	0.0463354	1	0.829567
MSDP	CD	cg00065302	Inverse variance weighted	0.970618	1	0.324526
MSDP	CD	cg00546897	Inverse variance weighted	1.52926	1	0.216223
MSDP	CD	cg01069808	MR Egger	3.49995	2	0.173779
MSDP	CD	cg01069808	Inverse variance weighted	4.98412	3	0.172963
MSDP	CD	cg01073479	MR Egger	18.2992	4	0.00107852
MSDP	CD	cg01073479	Inverse variance weighted	20.7273	5	0.000911984
MSDP	CD	cg01101782	MR Egger	1.36037	2	0.506524
MSDP	CD	cg01101782	Inverse variance weighted	3.36793	3	0.3383
MSDP	CD	cg01178924	Inverse variance weighted	0.121653	1	0.727248
MSDP	CD	cg01281231	MR Egger	4.63912	1	0.031251
MSDP	CD	cg01281231	Inverse variance weighted	5.36429	2	0.0684162
MSDP	CD	cg01401641	MR Egger	2.49079	2	0.287827
MSDP	CD	cg01401641	Inverse variance weighted	2.84466	3	0.416201
MSDP	CD	cg01409207	MR Egger	1.29114	2	0.524362
MSDP	CD	cg01409207	Inverse variance weighted	1.30653	3	0.727584
MSDP	CD	cg01431482	Inverse variance weighted	0.112517	1	0.737297
MSDP	CD	cg01460481	MR Egger	2.66446	2	0.263889
MSDP	CD	cg01460481	Inverse variance weighted	3.32578	3	0.34407
MSDP	CD	cg01523769	Inverse variance weighted	1.22031	1	0.2693
MSDP	CD	cg01564661	Inverse variance weighted	0.0262246	1	0.871353
MSDP	CD	cg01605984	Inverse variance weighted	2.19904	1	0.138097
MSDP	CD	cg01621764	MR Egger	0.0936933	1	0.759533
MSDP	CD	cg01621764	Inverse variance weighted	0.760576	2	0.683665
MSDP	CD	cg01662334	MR Egger	0.000855707	1	0.976663
MSDP	CD	cg01662334	Inverse variance weighted	1.79284	2	0.408028
MSDP	CD	cg01765653	Inverse variance weighted	0.198534	1	0.655907
MSDP	CD	cg01766941	MR Egger	5.72628	2	0.0570893
MSDP	CD	cg01766941	Inverse variance weighted	8.95811	3	0.029853
MSDP	CD	cg01770296	MR Egger	0.216965	1	0.641362
MSDP	CD	cg01770296	Inverse variance weighted	0.596483	2	0.742122
MSDP	CD	cg01858866	Inverse variance weighted	0.209476	1	0.647178
MSDP	CD	cg01947751	MR Egger	0.131777	1	0.716596
MSDP	CD	cg01947751	Inverse variance weighted	1.25959	2	0.532701
MSDP	CD	cg01971181	MR Egger	4.51581	4	0.340676
MSDP	CD	cg01971181	Inverse variance weighted	7.06833	5	0.215608
MSDP	CD	cg02098565	MR Egger	0.452888	1	0.500967
MSDP	CD	cg02098565	Inverse variance weighted	2.40511	2	0.300425
MSDP	CD	cg02137956	Inverse variance weighted	0.00337654	1	0.953663
MSDP	CD	cg02192281	Inverse variance weighted	0.745449	1	0.387921
MSDP	CD	cg02355304	Inverse variance weighted	2.07122	1	0.150102
MSDP	CD	cg02660277	Inverse variance weighted	2.38024e-05	1	0.996107
MSDP	CD	cg02709139	MR Egger	8.26611	3	0.0408206
MSDP	CD	cg02709139	Inverse variance weighted	9.77645	4	0.0443666
MSDP	CD	cg03030879	Inverse variance weighted	0.139839	1	0.708441
MSDP	CD	cg03173827	Inverse variance weighted	2.07259	1	0.149967
MSDP	CD	cg03178042	Inverse variance weighted	4.75676	1	0.0291834
MSDP	CD	cg03211864	Inverse variance weighted	3.31345	1	0.0687149
MSDP	CD	cg03228449	MR Egger	1.20006	3	0.752991
MSDP	CD	cg03228449	Inverse variance weighted	1.27753	4	0.865176
MSDP	CD	cg03329019	Inverse variance weighted	0.00225265	1	0.962145
MSDP	CD	cg03393802	Inverse variance weighted	0.449868	1	0.502398
MSDP	CD	cg03467001	Inverse variance weighted	0.0653566	1	0.798222
MSDP	CD	cg03671431	MR Egger	0.922475	2	0.630503
MSDP	CD	cg03671431	Inverse variance weighted	0.925682	3	0.819226
MSDP	CD	cg03857553	Inverse variance weighted	1.6947	1	0.192982
MSDP	CD	cg03879180	MR Egger	5.80456	4	0.214227
MSDP	CD	cg03879180	Inverse variance weighted	29.8752	5	1.56064e-05
MSDP	CD	cg03928961	Inverse variance weighted	0.167216	1	0.682598
MSDP	CD	cg03995300	MR Egger	4.23786	3	0.236898
MSDP	CD	cg03995300	Inverse variance weighted	4.23804	4	0.374748
MSDP	CD	cg04031093	MR Egger	6.54571	6	0.364907
MSDP	CD	cg04031093	Inverse variance weighted	6.84652	7	0.445033
MSDP	CD	cg04036593	MR Egger	3.07634	5	0.688218
MSDP	CD	cg04036593	Inverse variance weighted	4.10833	6	0.66202
MSDP	CD	cg04038163	MR Egger	1.0083	1	0.315311
MSDP	CD	cg04038163	Inverse variance weighted	2.47378	2	0.290286
MSDP	CD	cg04052013	Inverse variance weighted	1.65419	1	0.19839
MSDP	CD	cg04232360	Inverse variance weighted	0.0981134	1	0.754105
MSDP	CD	cg04263702	MR Egger	2.19475	5	0.821594
MSDP	CD	cg04263702	Inverse variance weighted	3.01228	6	0.807305
MSDP	CD	cg04374813	Inverse variance weighted	0.00256692	1	0.959593
MSDP	CD	cg04613258	Inverse variance weighted	0.988854	1	0.320023
MSDP	CD	cg04958703	Inverse variance weighted	1.1265	1	0.288524
MSDP	CD	cg05136804	Inverse variance weighted	1.35955	1	0.243615
MSDP	CD	cg05182265	MR Egger	2.5109	3	0.473324
MSDP	CD	cg05182265	Inverse variance weighted	2.55509	4	0.634799
MSDP	CD	cg05338397	MR Egger	2.06845	1	0.150375
MSDP	CD	cg05338397	Inverse variance weighted	2.95778	2	0.227891
MSDP	CD	cg05349624	MR Egger	4.52854	4	0.339176
MSDP	CD	cg05349624	Inverse variance weighted	5.98784	5	0.307404
MSDP	CD	cg05407338	MR Egger	1.59524	2	0.450399
MSDP	CD	cg05407338	Inverse variance weighted	1.64667	3	0.648855
MSDP	CD	cg05467012	MR Egger	4.61755	5	0.464312
MSDP	CD	cg05467012	Inverse variance weighted	5.49388	6	0.482197
MSDP	CD	cg05698090	MR Egger	3.72684	3	0.292512
MSDP	CD	cg05698090	Inverse variance weighted	3.77818	4	0.436858
MSDP	CD	cg05756918	Inverse variance weighted	2.3539	1	0.12497
MSDP	CD	cg05779786	Inverse variance weighted	0.283234	1	0.594589
MSDP	CD	cg05888252	Inverse variance weighted	1.1829	1	0.276767
MSDP	CD	cg06057569	MR Egger	16.9685	4	0.00196042
MSDP	CD	cg06057569	Inverse variance weighted	25.4358	5	0.000114769
MSDP	CD	cg06484123	Inverse variance weighted	1.42362	1	0.232809
MSDP	CD	cg06494185	MR Egger	0.97367	2	0.614568
MSDP	CD	cg06494185	Inverse variance weighted	5.90559	3	0.116295
MSDP	CD	cg06542614	Inverse variance weighted	1.60617	1	0.205031
MSDP	CD	cg06565913	MR Egger	0.00770889	1	0.930035
MSDP	CD	cg06565913	Inverse variance weighted	0.0850171	2	0.958382
MSDP	CD	cg06618740	MR Egger	0.76291	1	0.382419
MSDP	CD	cg06618740	Inverse variance weighted	0.803151	2	0.669265
MSDP	CD	cg06623899	Inverse variance weighted	0.0057509	1	0.939551
MSDP	CD	cg06720722	MR Egger	3.9049	4	0.41903
MSDP	CD	cg06720722	Inverse variance weighted	4.70254	5	0.45325
MSDP	CD	cg06750167	MR Egger	2.88635	2	0.236177
MSDP	CD	cg06750167	Inverse variance weighted	2.94727	3	0.399827
MSDP	CD	cg06758350	MR Egger	4.30969	4	0.365713
MSDP	CD	cg06758350	Inverse variance weighted	9.04138	5	0.107425
MSDP	CD	cg06789840	MR Egger	1.81854	2	0.402817
MSDP	CD	cg06789840	Inverse variance weighted	1.82287	3	0.609971
MSDP	CD	cg06826457	MR Egger	0.0609845	1	0.804947
MSDP	CD	cg06826457	Inverse variance weighted	3.25657	2	0.196265
MSDP	CD	cg06945845	Inverse variance weighted	0.678571	1	0.410079
MSDP	CD	cg06994420	MR Egger	0.346423	1	0.556145
MSDP	CD	cg06994420	Inverse variance weighted	1.26929	2	0.530124
MSDP	CD	cg07074571	Inverse variance weighted	1.19196	1	0.274935
MSDP	CD	cg07330481	MR Egger	21.416	4	0.000261857
MSDP	CD	cg07330481	Inverse variance weighted	50.6477	5	1.02121e-09
MSDP	CD	cg07362537	MR Egger	7.60999	3	0.0547987
MSDP	CD	cg07362537	Inverse variance weighted	7.68824	4	0.103689
MSDP	CD	cg07475390	Inverse variance weighted	1.46321	1	0.226419
MSDP	CD	cg07764113	MR Egger	2.17201	2	0.337562
MSDP	CD	cg07764113	Inverse variance weighted	3.21872	3	0.359116
MSDP	CD	cg07769588	Inverse variance weighted	4.30682	1	0.0379599
MSDP	CD	cg07955064	Inverse variance weighted	0.109326	1	0.740913
MSDP	CD	cg08045906	MR Egger	5.34344	1	0.0208004
MSDP	CD	cg08045906	Inverse variance weighted	9.13391	2	0.0103896
MSDP	CD	cg08063911	MR Egger	1.10545	2	0.57538
MSDP	CD	cg08063911	Inverse variance weighted	1.11748	3	0.772855
MSDP	CD	cg08133631	MR Egger	21.795	7	0.00275556
MSDP	CD	cg08133631	Inverse variance weighted	30.1145	8	0.000201747
MSDP	CD	cg08157575	Inverse variance weighted	0.163363	1	0.686079
MSDP	CD	cg08224569	MR Egger	1.43357	2	0.488321
MSDP	CD	cg08224569	Inverse variance weighted	2.76876	3	0.428668
MSDP	CD	cg08367801	Inverse variance weighted	0.377274	1	0.539066
MSDP	CD	cg08441803	Inverse variance weighted	0.506704	1	0.476569
MSDP	CD	cg08463024	MR Egger	89.6053	8	5.59253e-16
MSDP	CD	cg08463024	Inverse variance weighted	121.36	9	7.03823e-22
MSDP	CD	cg08553913	Inverse variance weighted	0.170538	1	0.679634
MSDP	CD	cg08560952	Inverse variance weighted	19.887	1	8.21592e-06
MSDP	CD	cg08713858	Inverse variance weighted	0.0163376	1	0.898293
MSDP	CD	cg08754067	Inverse variance weighted	13.6883	1	0.000215792
MSDP	CD	cg08755703	Inverse variance weighted	0.085295	1	0.770246
MSDP	CD	cg08872493	Inverse variance weighted	0.117625	1	0.731624
MSDP	CD	cg08977816	Inverse variance weighted	3.45767	1	0.0629591
MSDP	CD	cg09182189	Inverse variance weighted	0.788146	1	0.374661
MSDP	CD	cg09225701	Inverse variance weighted	0.309699	1	0.577865
MSDP	CD	cg09411730	Inverse variance weighted	0.226734	1	0.633956
MSDP	CD	cg09658497	MR Egger	1.36859	4	0.849635
MSDP	CD	cg09658497	Inverse variance weighted	4.46864	5	0.484091
MSDP	CD	cg09912552	Inverse variance weighted	0.025508	1	0.873108
MSDP	CD	cg09917805	MR Egger	2.83747	2	0.24202
MSDP	CD	cg09917805	Inverse variance weighted	2.97632	3	0.395291
MSDP	CD	cg09967633	MR Egger	0.798781	1	0.371458
MSDP	CD	cg09967633	Inverse variance weighted	0.885462	2	0.64228
MSDP	CD	cg10142520	MR Egger	8.15844	2	0.0169207
MSDP	CD	cg10142520	Inverse variance weighted	9.05547	3	0.0285625
MSDP	CD	cg10227331	MR Egger	10.5519	3	0.0144131
MSDP	CD	cg10227331	Inverse variance weighted	36.5358	4	2.2448e-07
MSDP	CD	cg10296062	Inverse variance weighted	0.268575	1	0.604289
MSDP	CD	cg10373891	Inverse variance weighted	0.351175	1	0.553449
MSDP	CD	cg10422334	MR Egger	3.45068	1	0.0632257
MSDP	CD	cg10422334	Inverse variance weighted	4.37922	2	0.111961
MSDP	CD	cg10494684	MR Egger	6.8689	3	0.0761958
MSDP	CD	cg10494684	Inverse variance weighted	10.1642	4	0.0377508
MSDP	CD	cg10527525	MR Egger	15.0127	3	0.00180582
MSDP	CD	cg10527525	Inverse variance weighted	15.185	4	0.00433242
MSDP	CD	cg10707081	MR Egger	2.63099	8	0.955342
MSDP	CD	cg10707081	Inverse variance weighted	2.64889	9	0.976608
MSDP	CD	cg10791696	MR Egger	1.60969	1	0.204535
MSDP	CD	cg10791696	Inverse variance weighted	1.61708	2	0.445507
MSDP	CD	cg10795646	Inverse variance weighted	2.34216	1	0.125915
MSDP	CD	cg10982460	Inverse variance weighted	0.293938	1	0.587708
MSDP	CD	cg11029191	MR Egger	0.348178	1	0.555146
MSDP	CD	cg11029191	Inverse variance weighted	0.704785	2	0.703004
MSDP	CD	cg11029716	MR Egger	2.26875	1	0.132006
MSDP	CD	cg11029716	Inverse variance weighted	2.27805	2	0.320131
MSDP	CD	cg11183935	MR Egger	6.19089	1	0.0128409
MSDP	CD	cg11183935	Inverse variance weighted	11.5661	2	0.00307933
MSDP	CD	cg11375102	MR Egger	2.88058	1	0.089654
MSDP	CD	cg11375102	Inverse variance weighted	5.6347	2	0.0597641
MSDP	CD	cg11531557	Inverse variance weighted	0.17219	1	0.678173
MSDP	CD	cg11731596	MR Egger	0.833151	1	0.361363
MSDP	CD	cg11731596	Inverse variance weighted	1.8372	2	0.399078
MSDP	CD	cg12154261	Inverse variance weighted	0.306113	1	0.580075
MSDP	CD	cg12288726	Inverse variance weighted	2.81488	1	0.0933936
MSDP	CD	cg12290671	MR Egger	2.754	1	0.0970112
MSDP	CD	cg12290671	Inverse variance weighted	3.43967	2	0.179096
MSDP	CD	cg12444411	MR Egger	0.234363	1	0.628307
MSDP	CD	cg12444411	Inverse variance weighted	1.07563	2	0.584022
MSDP	CD	cg12555334	MR Egger	5.56549	4	0.234033
MSDP	CD	cg12555334	Inverse variance weighted	6.69598	5	0.24425
MSDP	CD	cg12629244	MR Egger	0.157049	1	0.691888
MSDP	CD	cg12629244	Inverse variance weighted	1.25859	2	0.532967
MSDP	CD	cg12638745	MR Egger	0.762493	1	0.38255
MSDP	CD	cg12638745	Inverse variance weighted	1.60314	2	0.448625
MSDP	CD	cg12871835	Inverse variance weighted	0.845907	1	0.357713
MSDP	CD	cg13055199	MR Egger	4.85418	5	0.433935
MSDP	CD	cg13055199	Inverse variance weighted	6.38535	6	0.381434
MSDP	CD	cg13063207	Inverse variance weighted	0.121807	1	0.727083
MSDP	CD	cg13341668	Inverse variance weighted	6.32578	1	0.0118995
MSDP	CD	cg13451356	Inverse variance weighted	4.24246	1	0.0394251
MSDP	CD	cg13455434	Inverse variance weighted	0.000561343	1	0.981098
MSDP	CD	cg13555772	MR Egger	4.98364	3	0.172999
MSDP	CD	cg13555772	Inverse variance weighted	5.14389	4	0.27285
MSDP	CD	cg13633560	MR Egger	0.520433	1	0.470657
MSDP	CD	cg13633560	Inverse variance weighted	0.804553	2	0.668796
MSDP	CD	cg13683827	MR Egger	0.0590912	1	0.807938
MSDP	CD	cg13683827	Inverse variance weighted	0.599654	2	0.740947
MSDP	CD	cg13736131	MR Egger	4.10889	1	0.0426584
MSDP	CD	cg13736131	Inverse variance weighted	4.44972	2	0.108083
MSDP	CD	cg13921420	MR Egger	0.481734	1	0.487638
MSDP	CD	cg13921420	Inverse variance weighted	0.912517	2	0.63365
MSDP	CD	cg14004921	Inverse variance weighted	4.47081	1	0.0344786
MSDP	CD	cg14149699	Inverse variance weighted	0.00453094	1	0.946333
MSDP	CD	cg14168009	MR Egger	4.90644	3	0.178778
MSDP	CD	cg14168009	Inverse variance weighted	7.80759	4	0.0988863
MSDP	CD	cg14206516	MR Egger	0.663588	1	0.415296
MSDP	CD	cg14206516	Inverse variance weighted	0.736522	2	0.691937
MSDP	CD	cg14266999	MR Egger	2.69423	2	0.259989
MSDP	CD	cg14266999	Inverse variance weighted	2.81094	3	0.421702
MSDP	CD	cg14508093	MR Egger	13.6059	10	0.191736
MSDP	CD	cg14508093	Inverse variance weighted	15.2391	11	0.171809
MSDP	CD	cg14565465	Inverse variance weighted	5.94048	1	0.0147969
MSDP	CD	cg14739664	MR Egger	1.39773	2	0.49715
MSDP	CD	cg14739664	Inverse variance weighted	6.27349	3	0.0990368
MSDP	CD	cg14952266	MR Egger	3.94143	4	0.41399
MSDP	CD	cg14952266	Inverse variance weighted	7.24032	5	0.203372
MSDP	CD	cg15030568	Inverse variance weighted	0.800422	1	0.370967
MSDP	CD	cg15109207	MR Egger	10.8216	4	0.0286438
MSDP	CD	cg15109207	Inverse variance weighted	12.4311	5	0.0293357
MSDP	CD	cg15180789	MR Egger	14.4429	5	0.0130281
MSDP	CD	cg15180789	Inverse variance weighted	14.4869	6	0.024646
MSDP	CD	cg15210999	MR Egger	0.327611	1	0.567069
MSDP	CD	cg15210999	Inverse variance weighted	0.45611	2	0.79608
MSDP	CD	cg15394860	Inverse variance weighted	5.93239	1	0.014865
MSDP	CD	cg15413523	MR Egger	2.58554	3	0.460031
MSDP	CD	cg15413523	Inverse variance weighted	10.1723	4	0.037624
MSDP	CD	cg15417641	Inverse variance weighted	2.71352	1	0.0995015
MSDP	CD	cg15575538	Inverse variance weighted	2.46055	1	0.116738
MSDP	CD	cg15955046	MR Egger	1.23037	4	0.873074
MSDP	CD	cg15955046	Inverse variance weighted	1.65298	5	0.89477
MSDP	CD	cg16001335	MR Egger	13.6801	2	0.00107003
MSDP	CD	cg16001335	Inverse variance weighted	17.0472	3	0.000691117
MSDP	CD	cg16099871	MR Egger	1.13429	3	0.768805
MSDP	CD	cg16099871	Inverse variance weighted	1.21648	4	0.875378
MSDP	CD	cg16149053	Inverse variance weighted	5.30579	1	0.0212546
MSDP	CD	cg16177163	MR Egger	0.226819	1	0.633893
MSDP	CD	cg16177163	Inverse variance weighted	0.852204	2	0.65305
MSDP	CD	cg16299440	Inverse variance weighted	0.0131688	1	0.908639
MSDP	CD	cg16371538	MR Egger	1.81404	3	0.611885
MSDP	CD	cg16371538	Inverse variance weighted	2.86039	4	0.581453
MSDP	CD	cg16419584	MR Egger	0.0211469	1	0.88438
MSDP	CD	cg16419584	Inverse variance weighted	1.41285	2	0.493405
MSDP	CD	cg16555417	MR Egger	9.86681	5	0.0790983
MSDP	CD	cg16555417	Inverse variance weighted	9.86991	6	0.130238
MSDP	CD	cg16567172	Inverse variance weighted	6.25307	1	0.0123978
MSDP	CD	cg16636110	MR Egger	0.993901	1	0.318791
MSDP	CD	cg16636110	Inverse variance weighted	1.02376	2	0.599369
MSDP	CD	cg16684607	Inverse variance weighted	0.00953325	1	0.922219
MSDP	CD	cg16774946	MR Egger	2.78758	3	0.425548
MSDP	CD	cg16774946	Inverse variance weighted	3.12826	4	0.536595
MSDP	CD	cg16786808	MR Egger	9.9134	4	0.041912
MSDP	CD	cg16786808	Inverse variance weighted	10.4097	5	0.0644249
MSDP	CD	cg16944958	MR Egger	0.264841	2	0.875973
MSDP	CD	cg16944958	Inverse variance weighted	0.403443	3	0.93953
MSDP	CD	cg16984944	Inverse variance weighted	0.381627	1	0.536734
MSDP	CD	cg17184477	Inverse variance weighted	7.24598	1	0.007106
MSDP	CD	cg17270100	MR Egger	1.69785	1	0.192569
MSDP	CD	cg17270100	Inverse variance weighted	1.78144	2	0.41036
MSDP	CD	cg17496421	Inverse variance weighted	0.356349	1	0.550541
MSDP	CD	cg17636752	MR Egger	4.24056	2	0.119998
MSDP	CD	cg17636752	Inverse variance weighted	4.5014	3	0.212166
MSDP	CD	cg18016138	Inverse variance weighted	0.00358436	1	0.95226
MSDP	CD	cg18089426	MR Egger	4.61459	3	0.202294
MSDP	CD	cg18089426	Inverse variance weighted	4.9756	4	0.28981
MSDP	CD	cg18107425	Inverse variance weighted	0.42321	1	0.51534
MSDP	CD	cg18142162	MR Egger	1.3428	2	0.510992
MSDP	CD	cg18142162	Inverse variance weighted	7.05937	3	0.0700293
MSDP	CD	cg18209323	MR Egger	1.05744	1	0.303799
MSDP	CD	cg18209323	Inverse variance weighted	1.90259	2	0.386241
MSDP	CD	cg18315060	MR Egger	4.30177	3	0.230668
MSDP	CD	cg18315060	Inverse variance weighted	4.30473	4	0.366333
MSDP	CD	cg18317439	MR Egger	0.00254162	1	0.959792
MSDP	CD	cg18317439	Inverse variance weighted	1.58838	2	0.451947
MSDP	CD	cg18500300	Inverse variance weighted	4.23441	1	0.0396124
MSDP	CD	cg18537730	Inverse variance weighted	0.208334	1	0.648076
MSDP	CD	cg18599081	MR Egger	5.66506	3	0.129093
MSDP	CD	cg18599081	Inverse variance weighted	5.86621	4	0.209365
MSDP	CD	cg18878432	Inverse variance weighted	3.90458	1	0.0481545
MSDP	CD	cg19020855	Inverse variance weighted	1.91287	1	0.166645
MSDP	CD	cg19057830	MR Egger	1.45674	1	0.22745
MSDP	CD	cg19057830	Inverse variance weighted	1.60274	2	0.448714
MSDP	CD	cg19084479	MR Egger	0.326634	2	0.849322
MSDP	CD	cg19084479	Inverse variance weighted	2.42168	3	0.489612
MSDP	CD	cg19206146	Inverse variance weighted	1.53919	1	0.214739
MSDP	CD	cg19248564	Inverse variance weighted	0.0923648	1	0.761192
MSDP	CD	cg19265480	Inverse variance weighted	1.15582	1	0.282335
MSDP	CD	cg19802458	Inverse variance weighted	0.0572082	1	0.810964
MSDP	CD	cg19842134	Inverse variance weighted	0.186058	1	0.666218
MSDP	CD	cg19895047	MR Egger	3.01344	4	0.555579
MSDP	CD	cg19895047	Inverse variance weighted	4.66631	5	0.457945
MSDP	CD	cg20102045	Inverse variance weighted	0.0779571	1	0.780085
MSDP	CD	cg20328456	MR Egger	2.34405	1	0.125763
MSDP	CD	cg20328456	Inverse variance weighted	3.11001	2	0.211188
MSDP	CD	cg20366479	Inverse variance weighted	2.92307	1	0.0873215
MSDP	CD	cg20426959	MR Egger	0.896197	2	0.638842
MSDP	CD	cg20426959	Inverse variance weighted	1.71853	3	0.632822
MSDP	CD	cg20453969	Inverse variance weighted	1.16188	1	0.281075
MSDP	CD	cg20599405	Inverse variance weighted	1.64168	1	0.200095
MSDP	CD	cg20625334	Inverse variance weighted	0.53339	1	0.465185
MSDP	CD	cg20703261	MR Egger	1.80828	2	0.404891
MSDP	CD	cg20703261	Inverse variance weighted	2.84171	3	0.41668
MSDP	CD	cg20806725	MR Egger	1.50156	1	0.220432
MSDP	CD	cg20806725	Inverse variance weighted	2.7814	2	0.248901
MSDP	CD	cg21048162	Inverse variance weighted	2.13234	1	0.14422
MSDP	CD	cg21064451	MR Egger	0.0071952	1	0.932401
MSDP	CD	cg21064451	Inverse variance weighted	0.0100962	2	0.994965
MSDP	CD	cg21091547	MR Egger	4.26574	3	0.234162
MSDP	CD	cg21091547	Inverse variance weighted	6.77305	4	0.148379
MSDP	CD	cg21105875	MR Egger	2.26021	3	0.520186
MSDP	CD	cg21105875	Inverse variance weighted	3.93555	4	0.414799
MSDP	CD	cg21167135	Inverse variance weighted	0.126923	1	0.721644
MSDP	CD	cg21188533	Inverse variance weighted	2.09773	1	0.147518
MSDP	CD	cg21197871	MR Egger	1.16519	1	0.280392
MSDP	CD	cg21197871	Inverse variance weighted	6.55691	2	0.0376864
MSDP	CD	cg21234053	MR Egger	2.57426	2	0.276062
MSDP	CD	cg21234053	Inverse variance weighted	4.2596	3	0.234763
MSDP	CD	cg21454485	Inverse variance weighted	4.1627	1	0.0413236
MSDP	CD	cg21529477	Inverse variance weighted	1.5222	1	0.217288
MSDP	CD	cg21691065	Inverse variance weighted	5.70284	1	0.0169375
MSDP	CD	cg21700214	MR Egger	8.57244	7	0.284827
MSDP	CD	cg21700214	Inverse variance weighted	8.88577	8	0.352024
MSDP	CD	cg22629375	MR Egger	2.15817	2	0.339907
MSDP	CD	cg22629375	Inverse variance weighted	2.1692	3	0.53804
MSDP	CD	cg22708150	MR Egger	6.02458	3	0.11042
MSDP	CD	cg22708150	Inverse variance weighted	7.87381	4	0.0963115
MSDP	CD	cg22979368	MR Egger	3.07305	1	0.0795999
MSDP	CD	cg22979368	Inverse variance weighted	3.92429	2	0.140557
MSDP	CD	cg23006567	Inverse variance weighted	4.1909	1	0.0406415
MSDP	CD	cg23028178	Inverse variance weighted	0.16464	1	0.68492
MSDP	CD	cg23252243	MR Egger	9.64962	1	0.0018939
MSDP	CD	cg23252243	Inverse variance weighted	18.2966	2	0.0001064
MSDP	CD	cg23478547	MR Egger	14.3993	11	0.21168
MSDP	CD	cg23478547	Inverse variance weighted	14.409	12	0.275358
MSDP	CD	cg23737263	MR Egger	2.37872	2	0.304416
MSDP	CD	cg23737263	Inverse variance weighted	2.71134	3	0.438304
MSDP	CD	cg23811268	Inverse variance weighted	4.87725	1	0.0272129
MSDP	CD	cg23813257	Inverse variance weighted	0.719745	1	0.396228
MSDP	CD	cg23902114	MR Egger	0.766768	1	0.381219
MSDP	CD	cg23902114	Inverse variance weighted	0.812687	2	0.666081
MSDP	CD	cg23975840	MR Egger	0.200285	1	0.654491
MSDP	CD	cg23975840	Inverse variance weighted	2.55421	2	0.278844
MSDP	CD	cg24087613	Inverse variance weighted	0.209722	1	0.646985
MSDP	CD	cg24117468	MR Egger	36.6791	7	5.39486e-06
MSDP	CD	cg24117468	Inverse variance weighted	38.1152	8	7.16817e-06
MSDP	CD	cg24136318	MR Egger	0.113499	1	0.736195
MSDP	CD	cg24136318	Inverse variance weighted	0.124032	2	0.939868
MSDP	CD	cg24175188	MR Egger	0.0417591	1	0.83808
MSDP	CD	cg24175188	Inverse variance weighted	0.0665334	2	0.967281
MSDP	CD	cg24330456	MR Egger	21.0661	3	0.000102001
MSDP	CD	cg24330456	Inverse variance weighted	23.304	4	0.000110095
MSDP	CD	cg24335981	Inverse variance weighted	12.1976	1	0.000478522
MSDP	CD	cg24401487	MR Egger	0.962451	2	0.618026
MSDP	CD	cg24401487	Inverse variance weighted	10.0956	3	0.017771
MSDP	CD	cg24431515	MR Egger	0.694403	1	0.404671
MSDP	CD	cg24431515	Inverse variance weighted	3.91811	2	0.140991
MSDP	CD	cg24435348	MR Egger	4.35887	2	0.113105
MSDP	CD	cg24435348	Inverse variance weighted	4.38402	3	0.222872
MSDP	CD	cg24741609	MR Egger	5.99088	3	0.112055
MSDP	CD	cg24741609	Inverse variance weighted	7.66789	4	0.10453
MSDP	CD	cg25362120	Inverse variance weighted	0.0790769	1	0.778552
MSDP	CD	cg25472804	MR Egger	2.63469	1	0.104552
MSDP	CD	cg25472804	Inverse variance weighted	8.86211	2	0.0119019
MSDP	CD	cg25488284	MR Egger	0.0944816	2	0.953858
MSDP	CD	cg25488284	Inverse variance weighted	0.10429	3	0.991318
MSDP	CD	cg25648203	MR Egger	0.805656	1	0.369408
MSDP	CD	cg25648203	Inverse variance weighted	0.919283	2	0.63151
MSDP	CD	cg25767870	Inverse variance weighted	0.000896673	1	0.976111
MSDP	CD	cg25813942	MR Egger	0.905332	2	0.635931
MSDP	CD	cg25813942	Inverse variance weighted	3.19176	3	0.362994
MSDP	CD	cg26056498	MR Egger	9.39588	7	0.225469
MSDP	CD	cg26056498	Inverse variance weighted	9.89572	8	0.272422
MSDP	CD	cg26178163	MR Egger	3.06636	3	0.381507
MSDP	CD	cg26178163	Inverse variance weighted	5.60087	4	0.231004
MSDP	CD	cg26271591	MR Egger	3.39034	5	0.640041
MSDP	CD	cg26271591	Inverse variance weighted	5.33466	6	0.501661
MSDP	CD	cg26278699	MR Egger	0.00130525	1	0.97118
MSDP	CD	cg26278699	Inverse variance weighted	0.0144991	2	0.992777
MSDP	CD	cg26377281	MR Egger	10.7707	1	0.00103119
MSDP	CD	cg26377281	Inverse variance weighted	12.7667	2	0.00168941
MSDP	CD	cg26391794	MR Egger	5.13165	2	0.0768556
MSDP	CD	cg26391794	Inverse variance weighted	5.32458	3	0.149515
MSDP	CD	cg26402417	MR Egger	6.76426	2	0.0339751
MSDP	CD	cg26402417	Inverse variance weighted	7.3887	3	0.0604881
MSDP	CD	cg26438325	Inverse variance weighted	19.5979	1	9.55719e-06
MSDP	CD	cg26548293	MR Egger	5.69088	2	0.0581087
MSDP	CD	cg26548293	Inverse variance weighted	18.6167	3	0.000328108
MSDP	CD	cg26707664	MR Egger	0.835138	1	0.360791
MSDP	CD	cg26707664	Inverse variance weighted	1.15249	2	0.562006
MSDP	CD	cg26766885	MR Egger	0.693086	2	0.707129
MSDP	CD	cg26766885	Inverse variance weighted	1.45332	3	0.693085
MSDP	CD	cg26829101	MR Egger	0.0407786	1	0.839966
MSDP	CD	cg26829101	Inverse variance weighted	3.62344	2	0.163373
MSDP	CD	cg27073431	Inverse variance weighted	2.54122	1	0.110909
MSDP	CD	cg27111250	MR Egger	0.0191527	1	0.88993
MSDP	CD	cg27111250	Inverse variance weighted	0.0191614	2	0.990465
MSDP	CD	cg27178191	Inverse variance weighted	2.646	1	0.103811
MSDP	CD	cg27213800	MR Egger	7.20517	2	0.0272532
MSDP	CD	cg27213800	Inverse variance weighted	8.76938	3	0.0325196
MSDP	CD	cg27264462	Inverse variance weighted	8.40898	1	0.00373372
MSDP	CD	cg27282900	MR Egger	11.2124	1	0.000812531
MSDP	CD	cg27282900	Inverse variance weighted	15.2454	2	0.000489227
MSDP	CD	cg27544190	Inverse variance weighted	0.0870303	1	0.767987
MSDP	CD	cg00091302	Inverse variance weighted	0.542377	1	0.461449
MSDP	CD	cg00115458	MR Egger	11.9878	7	0.100961
MSDP	CD	cg00115458	Inverse variance weighted	14.2102	8	0.0764494
MSDP	CD	cg00179921	Inverse variance weighted	0.23818	1	0.625524
MSDP	CD	cg00249264	Inverse variance weighted	3.32399	1	0.0682759
MSDP	CD	cg00378158	MR Egger	2.10558	2	0.348962
MSDP	CD	cg00378158	Inverse variance weighted	4.77794	3	0.188798
MSDP	CD	cg00452133	MR Egger	2.17532	2	0.337004
MSDP	CD	cg00452133	Inverse variance weighted	2.19596	3	0.532744
MSDP	CD	cg00479240	Inverse variance weighted	0.595707	1	0.440221
MSDP	CD	cg00870279	MR Egger	5.77636	2	0.0556775
MSDP	CD	cg00870279	Inverse variance weighted	7.99495	3	0.0461162
MSDP	CD	cg00888605	MR Egger	11.5835	2	0.0030526
MSDP	CD	cg00888605	Inverse variance weighted	12.9305	3	0.00478932
MSDP	CD	cg00907008	Inverse variance weighted	1.91544	1	0.16636
MSDP	CD	cg00929635	Inverse variance weighted	0.642461	1	0.422821
MSDP	CD	cg00966482	MR Egger	5.21915	6	0.516029
MSDP	CD	cg00966482	Inverse variance weighted	5.409	7	0.610182
MSDP	CD	cg00994804	MR Egger	5.46467	4	0.242852
MSDP	CD	cg00994804	Inverse variance weighted	8.28693	5	0.141115
MSDP	CD	cg01066046	MR Egger	0.063748	1	0.800667
MSDP	CD	cg01066046	Inverse variance weighted	4.15953	2	0.124959
MSDP	CD	cg01078048	MR Egger	3.54911	1	0.0595775
MSDP	CD	cg01078048	Inverse variance weighted	3.67905	2	0.158893
MSDP	CD	cg01254303	Inverse variance weighted	3.61388	1	0.0572992
MSDP	CD	cg01294327	MR Egger	6.37999	4	0.172511
MSDP	CD	cg01294327	Inverse variance weighted	7.67697	5	0.17496
MSDP	CD	cg01499518	Inverse variance weighted	1.41773	1	0.233777
MSDP	CD	cg01512089	MR Egger	0.119899	1	0.729144
MSDP	CD	cg01512089	Inverse variance weighted	0.17691	2	0.915344
MSDP	CD	cg01717649	MR Egger	0.0909049	1	0.76303
MSDP	CD	cg01717649	Inverse variance weighted	0.137766	2	0.933436
MSDP	CD	cg01729837	MR Egger	0.200502	1	0.654316
MSDP	CD	cg01729837	Inverse variance weighted	0.690776	2	0.707945
MSDP	CD	cg01909364	Inverse variance weighted	0.0265387	1	0.870592
MSDP	CD	cg01917340	Inverse variance weighted	0.146926	1	0.701491
MSDP	CD	cg01919939	MR Egger	2.08365	2	0.352811
MSDP	CD	cg01919939	Inverse variance weighted	2.58571	3	0.46
MSDP	CD	cg01982833	MR Egger	2.34435	4	0.672706
MSDP	CD	cg01982833	Inverse variance weighted	2.46836	5	0.781253
MSDP	CD	cg02152233	Inverse variance weighted	0.385511	1	0.534668
MSDP	CD	cg02181594	MR Egger	2.62894	5	0.756963
MSDP	CD	cg02181594	Inverse variance weighted	4.14081	6	0.657628
MSDP	CD	cg02449975	Inverse variance weighted	0.963966	1	0.32619
MSDP	CD	cg02610064	Inverse variance weighted	0.888759	1	0.345814
MSDP	CD	cg02621988	Inverse variance weighted	3.87945	1	0.0488807
MSDP	CD	cg02754470	Inverse variance weighted	0.233182	1	0.629174
MSDP	CD	cg02956248	Inverse variance weighted	33.8942	1	5.81916e-09
MSDP	CD	cg03345232	MR Egger	19.5851	5	0.00149473
MSDP	CD	cg03345232	Inverse variance weighted	21.9377	6	0.00124275
MSDP	CD	cg03551508	MR Egger	0.621136	1	0.430626
MSDP	CD	cg03551508	Inverse variance weighted	1.57268	2	0.455509
MSDP	CD	cg03858448	Inverse variance weighted	0.425949	1	0.513983
MSDP	CD	cg03982897	MR Egger	2.07279	2	0.354731
MSDP	CD	cg03982897	Inverse variance weighted	2.57399	3	0.462068
MSDP	CD	cg03995156	MR Egger	8.34648	2	0.0154023
MSDP	CD	cg03995156	Inverse variance weighted	24.9672	3	1.56862e-05
MSDP	CD	cg04202338	Inverse variance weighted	0.329649	1	0.565866
MSDP	CD	cg04390734	MR Egger	0.215833	2	0.897703
MSDP	CD	cg04390734	Inverse variance weighted	1.11943	3	0.772386
MSDP	CD	cg04425617	Inverse variance weighted	0.00645607	1	0.935959
MSDP	CD	cg04682135	MR Egger	2.71974	6	0.84311
MSDP	CD	cg04682135	Inverse variance weighted	2.74121	7	0.907866
MSDP	CD	cg04882213	Inverse variance weighted	0.23387	1	0.628669
MSDP	CD	cg04917446	MR Egger	7.02425	6	0.31861
MSDP	CD	cg04917446	Inverse variance weighted	7.4373	7	0.38481
MSDP	CD	cg05205351	Inverse variance weighted	0.0172518	1	0.895501
MSDP	CD	cg05491854	MR Egger	0.268447	2	0.874394
MSDP	CD	cg05491854	Inverse variance weighted	0.310921	3	0.957962
MSDP	CD	cg05525649	MR Egger	6.53874	3	0.0881472
MSDP	CD	cg05525649	Inverse variance weighted	10.2715	4	0.036094
MSDP	CD	cg05647733	MR Egger	2.01608	2	0.364934
MSDP	CD	cg05647733	Inverse variance weighted	3.72133	3	0.29317
MSDP	CD	cg05783384	Inverse variance weighted	1.04076	1	0.307646
MSDP	CD	cg05793930	Inverse variance weighted	3.18687	1	0.074232
MSDP	CD	cg05794310	Inverse variance weighted	0.750449	1	0.386334
MSDP	CD	cg05845376	MR Egger	5.0659	5	0.407891
MSDP	CD	cg05845376	Inverse variance weighted	7.88759	6	0.246455
MSDP	CD	cg05910124	MR Egger	0.979891	3	0.806118
MSDP	CD	cg05910124	Inverse variance weighted	2.46846	4	0.650292
MSDP	CD	cg05930207	Inverse variance weighted	21.2535	1	4.02383e-06
MSDP	CD	cg06167719	MR Egger	1.09557	4	0.894974
MSDP	CD	cg06167719	Inverse variance weighted	1.25979	5	0.939014
MSDP	CD	cg06311355	Inverse variance weighted	0.0843191	1	0.771527
MSDP	CD	cg06353075	MR Egger	0.342497	1	0.558392
MSDP	CD	cg06353075	Inverse variance weighted	0.556092	2	0.757262
MSDP	CD	cg06357908	Inverse variance weighted	0.737672	1	0.390408
MSDP	CD	cg06473363	MR Egger	39.1737	4	6.41397e-08
MSDP	CD	cg06473363	Inverse variance weighted	39.4031	5	1.96999e-07
MSDP	CD	cg06485521	MR Egger	3.30946	3	0.346329
MSDP	CD	cg06485521	Inverse variance weighted	3.38499	4	0.49558
MSDP	CD	cg06501295	Inverse variance weighted	0.390893	1	0.53183
MSDP	CD	cg06546183	MR Egger	2.80959	1	0.0937026
MSDP	CD	cg06546183	Inverse variance weighted	3.19532	2	0.20237
MSDP	CD	cg06607384	Inverse variance weighted	7.3796	1	0.0065968
MSDP	CD	cg06653796	Inverse variance weighted	0.853342	1	0.355609
MSDP	CD	cg06871213	Inverse variance weighted	2.60312	1	0.106653
MSDP	CD	cg06941630	MR Egger	6.01067	3	0.111092
MSDP	CD	cg06941630	Inverse variance weighted	7.87082	4	0.0964264
MSDP	CD	cg07208891	MR Egger	0.0778462	1	0.780238
MSDP	CD	cg07208891	Inverse variance weighted	0.683894	2	0.710386
MSDP	CD	cg07279557	MR Egger	0.0945057	1	0.758525
MSDP	CD	cg07279557	Inverse variance weighted	0.597935	2	0.741583
MSDP	CD	cg07418971	MR Egger	6.78285	2	0.0336607
MSDP	CD	cg07418971	Inverse variance weighted	8.56439	3	0.0356798
MSDP	CD	cg07553761	Inverse variance weighted	0.471371	1	0.492357
MSDP	CD	cg07751331	MR Egger	0.607061	1	0.435897
MSDP	CD	cg07751331	Inverse variance weighted	2.25387	2	0.324025
MSDP	CD	cg07898713	Inverse variance weighted	0.179495	1	0.671808
MSDP	CD	cg08050115	MR Egger	2.03076	1	0.154144
MSDP	CD	cg08050115	Inverse variance weighted	2.44182	2	0.294961
MSDP	CD	cg08359464	Inverse variance weighted	2.06237	1	0.150975
MSDP	CD	cg08370430	Inverse variance weighted	0.120159	1	0.728862
MSDP	CD	cg08447200	Inverse variance weighted	1.26017	1	0.26162
MSDP	CD	cg08527324	Inverse variance weighted	0.0405814	1	0.840348
MSDP	CD	cg08706907	MR Egger	0.014096	1	0.905492
MSDP	CD	cg08706907	Inverse variance weighted	3.58091	2	0.166884
MSDP	CD	cg08818610	MR Egger	4.28753	3	0.232043
MSDP	CD	cg08818610	Inverse variance weighted	5.93437	4	0.204103
MSDP	CD	cg08818716	Inverse variance weighted	1.12706	1	0.288403
MSDP	CD	cg08832695	MR Egger	2.202	2	0.332539
MSDP	CD	cg08832695	Inverse variance weighted	2.21188	3	0.529613
MSDP	CD	cg08932654	MR Egger	11.9601	1	0.000543511
MSDP	CD	cg08932654	Inverse variance weighted	16.1445	2	0.000312078
MSDP	CD	cg08958168	Inverse variance weighted	0.00650919	1	0.935697
MSDP	CD	cg08987251	MR Egger	2.80597	1	0.0939141
MSDP	CD	cg08987251	Inverse variance weighted	3.04016	2	0.218694
MSDP	CD	cg09065113	Inverse variance weighted	5.70218	1	0.0169439
MSDP	CD	cg09144707	Inverse variance weighted	2.23037	1	0.135321
MSDP	CD	cg09188763	Inverse variance weighted	0.000128166	1	0.990967
MSDP	CD	cg09322555	MR Egger	36.6042	2	1.12589e-08
MSDP	CD	cg09322555	Inverse variance weighted	45.3447	3	7.81646e-10
MSDP	CD	cg09608064	MR Egger	1.34879	1	0.245491
MSDP	CD	cg09608064	Inverse variance weighted	25.6727	2	2.66223e-06
MSDP	CD	cg10067538	MR Egger	0.0963728	1	0.756227
MSDP	CD	cg10067538	Inverse variance weighted	0.329329	2	0.848178
MSDP	CD	cg10551329	Inverse variance weighted	24.9327	1	5.93668e-07
MSDP	CD	cg10805039	Inverse variance weighted	0.138395	1	0.709881
MSDP	CD	cg11041817	MR Egger	5.66343	1	0.0173222
MSDP	CD	cg11041817	Inverse variance weighted	6.68549	2	0.0353398
MSDP	CD	cg11143953	MR Egger	3.71788	3	0.293584
MSDP	CD	cg11143953	Inverse variance weighted	5.38236	4	0.250265
MSDP	CD	cg11245806	MR Egger	3.67113	4	0.452339
MSDP	CD	cg11245806	Inverse variance weighted	6.81239	5	0.234971
MSDP	CD	cg11850468	MR Egger	0.125568	1	0.723073
MSDP	CD	cg11850468	Inverse variance weighted	2.6442	2	0.266575
MSDP	CD	cg12057127	MR Egger	0.941256	3	0.815462
MSDP	CD	cg12057127	Inverse variance weighted	4.69438	4	0.320117
MSDP	CD	cg12072028	MR Egger	18.9877	4	0.000790333
MSDP	CD	cg12072028	Inverse variance weighted	21.5822	5	0.000628513
MSDP	CD	cg12136950	MR Egger	16.6957	7	0.0194672
MSDP	CD	cg12136950	Inverse variance weighted	17.3247	8	0.0269003
MSDP	CD	cg12182937	MR Egger	1.53113	1	0.215943
MSDP	CD	cg12182937	Inverse variance weighted	2.50386	2	0.285952
MSDP	CD	cg12217625	Inverse variance weighted	0.509843	1	0.475207
MSDP	CD	cg12477880	MR Egger	7.1781	4	0.12677
MSDP	CD	cg12477880	Inverse variance weighted	9.53259	5	0.0896155
MSDP	CD	cg12638776	MR Egger	1.36353	1	0.242927
MSDP	CD	cg12638776	Inverse variance weighted	3.07584	2	0.214828
MSDP	CD	cg12724826	Inverse variance weighted	19.5374	1	9.86473e-06
MSDP	CD	cg12793610	Inverse variance weighted	0.0472432	1	0.827932
MSDP	CD	cg12958561	MR Egger	0.700798	1	0.402516
MSDP	CD	cg12958561	Inverse variance weighted	1.72221	2	0.422695
MSDP	CD	cg13215995	MR Egger	0.130936	1	0.717464
MSDP	CD	cg13215995	Inverse variance weighted	12.3417	2	0.00208941
MSDP	CD	cg13320683	Inverse variance weighted	1.09767	1	0.294777
MSDP	CD	cg13392957	MR Egger	2.48647	1	0.114829
MSDP	CD	cg13392957	Inverse variance weighted	2.50754	2	0.285427
MSDP	CD	cg13407335	MR Egger	0.400831	1	0.52666
MSDP	CD	cg13407335	Inverse variance weighted	0.870072	2	0.647241
MSDP	CD	cg13625026	Inverse variance weighted	2.28658	1	0.130498
MSDP	CD	cg13668490	Inverse variance weighted	0.868078	1	0.351488
MSDP	CD	cg13933070	Inverse variance weighted	1.28021	1	0.25786
MSDP	CD	cg14035521	MR Egger	5.32341	4	0.255693
MSDP	CD	cg14035521	Inverse variance weighted	5.40323	5	0.368673
MSDP	CD	cg14076231	MR Egger	6.66665	4	0.154588
MSDP	CD	cg14076231	Inverse variance weighted	7.59604	5	0.179949
MSDP	CD	cg14115597	Inverse variance weighted	0.908725	1	0.340453
MSDP	CD	cg14331765	Inverse variance weighted	0.909919	1	0.340136
MSDP	CD	cg14359052	Inverse variance weighted	0.243572	1	0.621638
MSDP	CD	cg14434213	MR Egger	0.33143	1	0.564818
MSDP	CD	cg14434213	Inverse variance weighted	0.697006	2	0.705744
MSDP	CD	cg14478475	Inverse variance weighted	0.0502345	1	0.822656
MSDP	CD	cg14643075	Inverse variance weighted	0.293713	1	0.587851
MSDP	CD	cg14659662	MR Egger	4.02873	5	0.545287
MSDP	CD	cg14659662	Inverse variance weighted	4.78823	6	0.571247
MSDP	CD	cg14786790	Inverse variance weighted	4.64399	1	0.0311624
MSDP	CD	cg14929076	Inverse variance weighted	0.000370489	1	0.984643
MSDP	CD	cg15090440	MR Egger	2.45547	2	0.292956
MSDP	CD	cg15090440	Inverse variance weighted	3.74575	3	0.29026
MSDP	CD	cg15380744	MR Egger	3.75184	2	0.153214
MSDP	CD	cg15380744	Inverse variance weighted	3.96663	3	0.26509
MSDP	CD	cg15408734	MR Egger	0.935057	3	0.816961
MSDP	CD	cg15408734	Inverse variance weighted	2.70575	4	0.608209
MSDP	CD	cg15464148	Inverse variance weighted	2.32826	1	0.127044
MSDP	CD	cg15627089	Inverse variance weighted	0.0238126	1	0.877363
MSDP	CD	cg15628222	Inverse variance weighted	0.674096	1	0.411627
MSDP	CD	cg15650298	MR Egger	1.10773	2	0.574725
MSDP	CD	cg15650298	Inverse variance weighted	1.12307	3	0.771507
MSDP	CD	cg15720112	MR Egger	3.39559	6	0.757805
MSDP	CD	cg15720112	Inverse variance weighted	5.44707	7	0.605575
MSDP	CD	cg16014606	MR Egger	0.00307471	2	0.998464
MSDP	CD	cg16014606	Inverse variance weighted	0.0240637	3	0.999014
MSDP	CD	cg16109423	Inverse variance weighted	0.0834592	1	0.772663
MSDP	CD	cg16119505	Inverse variance weighted	2.2102	1	0.137101
MSDP	CD	cg16715127	Inverse variance weighted	0.432708	1	0.510663
MSDP	CD	cg16809457	Inverse variance weighted	3.77302	1	0.0520854
MSDP	CD	cg16994941	Inverse variance weighted	0.000380768	1	0.984432
MSDP	CD	cg17168157	Inverse variance weighted	1.88268	1	0.17003
MSDP	CD	cg17404981	MR Egger	2.44772	2	0.294092
MSDP	CD	cg17404981	Inverse variance weighted	4.28344	3	0.232439
MSDP	CD	cg17464815	MR Egger	0.0553646	1	0.813978
MSDP	CD	cg17464815	Inverse variance weighted	0.254635	2	0.880454
MSDP	CD	cg17516571	Inverse variance weighted	2.30953	1	0.128583
MSDP	CD	cg17598923	MR Egger	0.995109	2	0.608016
MSDP	CD	cg17598923	Inverse variance weighted	1.03897	3	0.791823
MSDP	CD	cg17824540	Inverse variance weighted	0.00527276	1	0.942113
MSDP	CD	cg17864487	MR Egger	2.88173e-05	1	0.995717
MSDP	CD	cg17864487	Inverse variance weighted	0.0237884	2	0.988176
MSDP	CD	cg17944572	MR Egger	0.113242	1	0.736483
MSDP	CD	cg17944572	Inverse variance weighted	1.02801	2	0.598097
MSDP	CD	cg17965690	Inverse variance weighted	0.475619	1	0.490413
MSDP	CD	cg17976873	MR Egger	5.67951	5	0.338663
MSDP	CD	cg17976873	Inverse variance weighted	5.74484	6	0.452372
MSDP	CD	cg18171204	MR Egger	0.273038	1	0.601301
MSDP	CD	cg18171204	Inverse variance weighted	1.38188	2	0.501104
MSDP	CD	cg18212064	Inverse variance weighted	0.0483232	1	0.826007
MSDP	CD	cg18369516	MR Egger	4.33771	3	0.227232
MSDP	CD	cg18369516	Inverse variance weighted	4.40651	4	0.353778
MSDP	CD	cg18422587	MR Egger	21.8119	10	0.0160922
MSDP	CD	cg18422587	Inverse variance weighted	21.8149	11	0.0258473
MSDP	CD	cg18665594	MR Egger	1.37099	3	0.712349
MSDP	CD	cg18665594	Inverse variance weighted	1.7557	4	0.780576
MSDP	CD	cg18735146	Inverse variance weighted	0.128114	1	0.720396
MSDP	CD	cg18818075	MR Egger	0.0604472	1	0.80579
MSDP	CD	cg18818075	Inverse variance weighted	3.17863	2	0.204066
MSDP	CD	cg18927077	MR Egger	0.554086	2	0.758022
MSDP	CD	cg18927077	Inverse variance weighted	0.995161	3	0.802423
MSDP	CD	cg19153828	MR Egger	15.6621	4	0.00350774
MSDP	CD	cg19153828	Inverse variance weighted	15.6659	5	0.00786567
MSDP	CD	cg19347790	Inverse variance weighted	1.34021	1	0.246997
MSDP	CD	cg19530728	Inverse variance weighted	0.419147	1	0.517363
MSDP	CD	cg19733736	MR Egger	1.60309	4	0.808237
MSDP	CD	cg19733736	Inverse variance weighted	3.24196	5	0.662739
MSDP	CD	cg19757176	MR Egger	13.7707	5	0.0171336
MSDP	CD	cg19757176	Inverse variance weighted	14.0437	6	0.0291518
MSDP	CD	cg19978242	MR Egger	0.0682678	1	0.793876
MSDP	CD	cg19978242	Inverse variance weighted	9.72558	2	0.0077289
MSDP	CD	cg20282814	MR Egger	1.62992	1	0.201715
MSDP	CD	cg20282814	Inverse variance weighted	4.65143	2	0.0977137
MSDP	CD	cg20319698	Inverse variance weighted	0.00221997	1	0.96242
MSDP	CD	cg20415053	MR Egger	5.75249	7	0.568929
MSDP	CD	cg20415053	Inverse variance weighted	6.03866	8	0.642901
MSDP	CD	cg20469837	MR Egger	0.761328	1	0.382913
MSDP	CD	cg20469837	Inverse variance weighted	3.55568	2	0.169003
MSDP	CD	cg20492912	Inverse variance weighted	1.88339	1	0.169949
MSDP	CD	cg20530855	Inverse variance weighted	0.258561	1	0.61111
MSDP	CD	cg20533899	MR Egger	9.82147	1	0.00172487
MSDP	CD	cg20533899	Inverse variance weighted	9.8244	2	0.00735627
MSDP	CD	cg20893956	MR Egger	2.66807	2	0.263412
MSDP	CD	cg20893956	Inverse variance weighted	2.68628	3	0.442565
MSDP	CD	cg21484547	Inverse variance weighted	0.149794	1	0.698733
MSDP	CD	cg21542881	Inverse variance weighted	0.837313	1	0.360166
MSDP	CD	cg21544415	Inverse variance weighted	0.0229031	1	0.879709
MSDP	CD	cg21711214	MR Egger	1.79605	1	0.18019
MSDP	CD	cg21711214	Inverse variance weighted	3.04244	2	0.218445
MSDP	CD	cg21764262	MR Egger	4.10316	2	0.128531
MSDP	CD	cg21764262	Inverse variance weighted	5.63724	3	0.130657
MSDP	CD	cg21883293	Inverse variance weighted	0.262501	1	0.608407
MSDP	CD	cg22177868	MR Egger	1.00935	3	0.79899
MSDP	CD	cg22177868	Inverse variance weighted	1.78956	4	0.774392
MSDP	CD	cg22330875	Inverse variance weighted	3.33347	1	0.0678837
MSDP	CD	cg22516162	MR Egger	2.84935	3	0.41544
MSDP	CD	cg22516162	Inverse variance weighted	2.85796	4	0.58187
MSDP	CD	cg22778120	MR Egger	0.918263	4	0.921926
MSDP	CD	cg22778120	Inverse variance weighted	1.9003	5	0.862761
MSDP	CD	cg22833618	MR Egger	0.824707	3	0.843549
MSDP	CD	cg22833618	Inverse variance weighted	3.96012	4	0.41143
MSDP	CD	cg22991506	Inverse variance weighted	1.71293	1	0.190606
MSDP	CD	cg23059946	Inverse variance weighted	2.05716	1	0.151493
MSDP	CD	cg23079252	MR Egger	12.7272	2	0.00172314
MSDP	CD	cg23079252	Inverse variance weighted	16.37	3	0.000952157
MSDP	CD	cg23245942	MR Egger	0.890969	3	0.827607
MSDP	CD	cg23245942	Inverse variance weighted	3.74229	4	0.442005
MSDP	CD	cg23359665	Inverse variance weighted	21.4595	1	3.61387e-06
MSDP	CD	cg23662178	MR Egger	0.533356	1	0.465199
MSDP	CD	cg23662178	Inverse variance weighted	0.957101	2	0.619681
MSDP	CD	cg23793686	MR Egger	0.44591	1	0.504284
MSDP	CD	cg23793686	Inverse variance weighted	0.539049	2	0.763742
MSDP	CD	cg23902550	Inverse variance weighted	0.799179	1	0.371339
MSDP	CD	cg23918296	MR Egger	2.51227	2	0.284753
MSDP	CD	cg23918296	Inverse variance weighted	2.87774	3	0.410861
MSDP	CD	cg23964386	MR Egger	13.7623	7	0.0555733
MSDP	CD	cg23964386	Inverse variance weighted	14.0923	8	0.079392
MSDP	CD	cg24185852	Inverse variance weighted	4.5133	1	0.0336322
MSDP	CD	cg24562149	Inverse variance weighted	0.941209	1	0.331967
MSDP	CD	cg24612707	MR Egger	0.162759	1	0.686629
MSDP	CD	cg24612707	Inverse variance weighted	1.55145	2	0.460369
MSDP	CD	cg24631162	MR Egger	47.3425	3	2.93874e-10
MSDP	CD	cg24631162	Inverse variance weighted	48.8299	4	6.33589e-10
MSDP	CD	cg24677093	Inverse variance weighted	0.0305411	1	0.861268
MSDP	CD	cg24953596	MR Egger	1.56151	1	0.211445
MSDP	CD	cg24953596	Inverse variance weighted	2.26243	2	0.322641
MSDP	CD	cg24980413	MR Egger	7.37628	2	0.0250185
MSDP	CD	cg24980413	Inverse variance weighted	7.52371	3	0.0569523
MSDP	CD	cg25136988	MR Egger	19.9431	4	0.000512485
MSDP	CD	cg25136988	Inverse variance weighted	20.1184	5	0.00118738
MSDP	CD	cg25150953	MR Egger	4.33818	3	0.227187
MSDP	CD	cg25150953	Inverse variance weighted	4.4299	4	0.35094
MSDP	CD	cg25413977	MR Egger	0.0371753	1	0.847109
MSDP	CD	cg25413977	Inverse variance weighted	1.09753	2	0.577664
MSDP	CD	cg25594165	Inverse variance weighted	0.374662	1	0.540474
MSDP	CD	cg25610702	Inverse variance weighted	1.08392	1	0.297823
MSDP	CD	cg25724260	MR Egger	0.047396	1	0.827658
MSDP	CD	cg25724260	Inverse variance weighted	0.182611	2	0.912739
MSDP	CD	cg25798647	Inverse variance weighted	3.5871e-06	1	0.998489
MSDP	CD	cg25880537	MR Egger	0.000114317	1	0.991469
MSDP	CD	cg25880537	Inverse variance weighted	0.623857	2	0.732034
MSDP	CD	cg25956097	Inverse variance weighted	0.771006	1	0.379906
MSDP	CD	cg26084700	MR Egger	0.429375	3	0.93411
MSDP	CD	cg26084700	Inverse variance weighted	1.34971	4	0.852886
MSDP	CD	cg26265787	MR Egger	0.415044	1	0.51942
MSDP	CD	cg26265787	Inverse variance weighted	17.8672	2	0.000131881
MSDP	CD	cg26360197	Inverse variance weighted	3.6431	1	0.0563019
MSDP	CD	cg26396492	MR Egger	0.314443	1	0.574966
MSDP	CD	cg26396492	Inverse variance weighted	0.329695	2	0.848023
MSDP	CD	cg26433034	MR Egger	1.09692	1	0.294943
MSDP	CD	cg26433034	Inverse variance weighted	2.63344	2	0.268013
MSDP	CD	cg26749518	Inverse variance weighted	0.412854	1	0.520524
MSDP	CD	cg26799474	Inverse variance weighted	0.248259	1	0.618304
MSDP	CD	cg26817573	MR Egger	14.0113	5	0.0155375
MSDP	CD	cg26817573	Inverse variance weighted	14.0114	6	0.0295091
MSDP	CD	cg26904169	MR Egger	0.287095	2	0.86628
MSDP	CD	cg26904169	Inverse variance weighted	0.686904	3	0.87628
MSDP	CD	cg27182159	MR Egger	1.69018	2	0.429518
MSDP	CD	cg27182159	Inverse variance weighted	28.8088	3	2.45648e-06
MSDP	CD	cg27214730	Inverse variance weighted	0.0047335	1	0.945148
MSDP	CD	cg27461259	Inverse variance weighted	2.31526	1	0.12811
MSDP	CD	cg27639662	MR Egger	0.219012	1	0.639793
MSDP	CD	cg27639662	Inverse variance weighted	0.339083	2	0.844052
MSDP	CD	cg00056257	MR Egger	6.90943	3	0.0748412
MSDP	CD	cg00056257	Inverse variance weighted	7.1742	4	0.126964
MSDP	CD	cg00071265	MR Egger	0.952964	2	0.620964
MSDP	CD	cg00071265	Inverse variance weighted	1.24708	3	0.741737
MSDP	CD	cg00285294	Inverse variance weighted	0.183458	1	0.668418
MSDP	CD	cg00383167	Inverse variance weighted	1.56951	1	0.210278
MSDP	CD	cg00394823	Inverse variance weighted	0.00673603	1	0.934588
[truncated: 2,272 more rows]

## Sheet: eTable6
eTable 6. The pleiotropy of the instruments used for maternal smoking during pregnancy associated CpG sites used in CD analysis
Exposure	Outcome	CpG	egger_intercept	se	pval
MSDP	CD	cg00176638	0.0353839	0.0401456	0.540082
MSDP	CD	cg00190355	0.0196309	0.0595867	0.773118
MSDP	CD	cg00253658	-0.0136801	0.0344166	0.759144
MSDP	CD	cg00589617	-0.00313103	0.077214	0.970202
MSDP	CD	cg01359532	NA	NA	NA
MSDP	CD	cg01668281	0.0428884	0.035455	0.293011
MSDP	CD	cg01825213	-0.0105994	0.0233249	0.66857
MSDP	CD	cg01856384	-0.0179706	0.12535	0.899144
MSDP	CD	cg01902605	0.0205456	0.0282811	0.520098
MSDP	CD	cg01952185	NA	NA	NA
MSDP	CD	cg02019125	0.081614	0.0316912	0.235794
MSDP	CD	cg02227813	-0.0154701	0.0148937	0.375308
MSDP	CD	cg02264407	NA	NA	NA
MSDP	CD	cg02892925	NA	NA	NA
MSDP	CD	cg02973307	-0.00651014	0.018593	0.759671
MSDP	CD	cg03144619	0.0207663	0.0330374	0.557224
MSDP	CD	cg03278643	NA	NA	NA
MSDP	CD	cg03400060	0.0294693	0.0151494	0.191163
MSDP	CD	cg03453449	0.00777994	0.0158133	0.65648
MSDP	CD	cg03773820	-0.00302352	0.0300014	0.928918
MSDP	CD	cg03796381	-0.0215837	0.0234646	0.454761
MSDP	CD	cg03991871	-0.00736233	0.0186855	0.731612
MSDP	CD	cg04180046	0.0114161	0.0212712	0.645192
MSDP	CD	cg04235768	0.0444884	0.081247	0.681069
MSDP	CD	cg04291079	NA	NA	NA
MSDP	CD	cg04359840	0.0244447	0.0537098	0.679938
MSDP	CD	cg04459939	0.0560231	0.0507145	0.468363
MSDP	CD	cg04535902	NA	NA	NA
MSDP	CD	cg05348875	-0.00560815	0.0159201	0.747931
MSDP	CD	cg05575921	0.0281112	0.0257728	0.389278
MSDP	CD	cg05593775	0.00736837	0.023144	0.803778
MSDP	CD	cg05697274	0.0202419	0.0421486	0.663893
MSDP	CD	cg05923197	0.060044	0.0640005	0.447189
MSDP	CD	cg05928290	-0.0160093	0.0518107	0.809211
MSDP	CD	cg06070002	-0.0488801	0.0418608	0.295583
MSDP	CD	cg06230839	0.00847023	0.0201738	0.692017
MSDP	CD	cg06338710	NA	NA	NA
MSDP	CD	cg06501366	0.0140158	0.0170256	0.496922
MSDP	CD	cg07313882	NA	NA	NA
MSDP	CD	cg07339236	NA	NA	NA
MSDP	CD	cg07340025	NA	NA	NA
MSDP	CD	cg07565956	NA	NA	NA
MSDP	CD	cg07738730	NA	NA	NA
MSDP	CD	cg07827420	NA	NA	NA
MSDP	CD	cg08026735	NA	NA	NA
MSDP	CD	cg08046044	NA	NA	NA
MSDP	CD	cg08097581	NA	NA	NA
MSDP	CD	cg08262220	0.0118215	0.0198864	0.658563
MSDP	CD	cg08327367	NA	NA	NA
MSDP	CD	cg08698721	0.0204773	0.0274283	0.591732
MSDP	CD	cg08978665	-0.0127448	0.023142	0.637124
MSDP	CD	cg09367901	NA	NA	NA
MSDP	CD	cg09368188	0.0176684	0.0476933	0.774138
MSDP	CD	cg09662411	NA	NA	NA
MSDP	CD	cg09718037	-0.00923616	0.0182769	0.663503
MSDP	CD	cg09726279	NA	NA	NA
MSDP	CD	cg09935388	0.0730895	0.0266999	0.222972
MSDP	CD	cg09989681	NA	NA	NA
MSDP	CD	cg10002066	NA	NA	NA
MSDP	CD	cg10136560	0.021616	0.0191367	0.375917
MSDP	CD	cg10187927	-0.0153733	0.0176647	0.544082
MSDP	CD	cg10312186	0.010078	0.0175792	0.597136
MSDP	CD	cg10399789	NA	NA	NA
MSDP	CD	cg10672681	0.0239522	0.0175382	0.230254
MSDP	CD	cg10673740	-0.0100854	0.0432774	0.837408
MSDP	CD	cg10788371	NA	NA	NA
MSDP	CD	cg10980495	-0.0554228	0.0403104	0.30293
MSDP	CD	cg11097968	0.0476179	0.0223672	0.279561
MSDP	CD	cg11207515	NA	NA	NA
MSDP	CD	cg11210343	NA	NA	NA
MSDP	CD	cg11429111	0.0414682	0.0471711	0.540903
MSDP	CD	cg11625488	-0.000623055	0.0180299	0.97377
MSDP	CD	cg11641006	0.000242898	0.025016	0.993819
MSDP	CD	cg11813497	NA	NA	NA
MSDP	CD	cg11902777	NA	NA	NA
MSDP	CD	cg12073319	NA	NA	NA
MSDP	CD	cg12492906	NA	NA	NA
MSDP	CD	cg12741639	-0.0312604	0.01667	0.157433
MSDP	CD	cg12803068	0.0300201	0.0235188	0.32998
MSDP	CD	cg12806681	NA	NA	NA
MSDP	CD	cg12876356	NA	NA	NA
MSDP	CD	cg13279811	NA	NA	NA
MSDP	CD	cg13370427	NA	NA	NA
MSDP	CD	cg13468961	0.00033387	0.0271152	0.991294
MSDP	CD	cg13570656	NA	NA	NA
MSDP	CD	cg13784312	NA	NA	NA
MSDP	CD	cg13810723	NA	NA	NA
MSDP	CD	cg13834112	NA	NA	NA
MSDP	CD	cg13969674	0.0211601	0.0242147	0.474347
MSDP	CD	cg14154859	NA	NA	NA
MSDP	CD	cg14157435	0.00909116	0.0163105	0.633323
MSDP	CD	cg14251267	0.042313	0.0516997	0.499109
MSDP	CD	cg14563637	-0.0203903	0.052456	0.717293
MSDP	CD	cg14585415	NA	NA	NA
MSDP	CD	cg14736365	NA	NA	NA
MSDP	CD	cg14807565	-0.0396448	0.0244341	0.203147
MSDP	CD	cg14817490	NA	NA	NA
MSDP	CD	cg15159987	0.00693099	0.0338202	0.871315
MSDP	CD	cg15175162	NA	NA	NA
MSDP	CD	cg15325070	NA	NA	NA
MSDP	CD	cg15507334	NA	NA	NA
MSDP	CD	cg15522425	0.0547887	0.153315	0.781501
MSDP	CD	cg15578140	-0.0249586	0.0270407	0.453446
MSDP	CD	cg15892280	0.0520455	0.0228755	0.263632
MSDP	CD	cg15986668	0.00407511	0.039785	0.927762
MSDP	CD	cg16255816	NA	NA	NA
MSDP	CD	cg16436711	-0.054883	0.0864046	0.639743
MSDP	CD	cg16517298	0.00506212	0.0376346	0.901519
MSDP	CD	cg16611234	-0.0378316	0.0209379	0.321804
MSDP	CD	cg17298279	NA	NA	NA
MSDP	CD	cg17580614	NA	NA	NA
MSDP	CD	cg17852385	NA	NA	NA
MSDP	CD	cg18146737	-0.0288292	0.0434007	0.574862
MSDP	CD	cg18316974	-0.0416634	0.0643397	0.634164
MSDP	CD	cg18493761	NA	NA	NA
MSDP	CD	cg18561976	0.0237806	0.0256311	0.451456
MSDP	CD	cg18675097	NA	NA	NA
MSDP	CD	cg18739367	NA	NA	NA
MSDP	CD	cg19089201	0.00698916	0.0209738	0.77065
MSDP	CD	cg19243826	NA	NA	NA
MSDP	CD	cg19631472	0.0325186	0.0563704	0.622303
MSDP	CD	cg19727396	0.0366392	0.0235522	0.260054
MSDP	CD	cg20244273	0.0147039	0.0176835	0.466685
MSDP	CD	cg20244340	-0.0204997	0.0254828	0.47998
MSDP	CD	cg20426710	0.0221771	0.120092	0.883747
MSDP	CD	cg20816447	-0.038412	0.0743128	0.696286
MSDP	CD	cg21171625	NA	NA	NA
MSDP	CD	cg21253335	NA	NA	NA
MSDP	CD	cg21488617	NA	NA	NA
MSDP	CD	cg21789008	0.00136353	0.030278	0.97135
MSDP	CD	cg21962791	NA	NA	NA
MSDP	CD	cg22132788	0.0261683	0.0374927	0.612073
MSDP	CD	cg22171758	-0.0399286	0.0292022	0.402003
MSDP	CD	cg22308949	0.00223707	0.0116643	0.860156
MSDP	CD	cg22549041	NA	NA	NA
MSDP	CD	cg22618924	NA	NA	NA
MSDP	CD	cg22877366	-0.00819371	0.0916293	0.943223
MSDP	CD	cg22902505	-0.0563096	0.0287205	0.300263
MSDP	CD	cg23266546	0.250755	0.748828	0.794291
MSDP	CD	cg23335299	-0.00706486	0.0296695	0.833962
MSDP	CD	cg23351584	0.0201941	0.0227716	0.538145
MSDP	CD	cg23916896	-0.0479938	0.0407407	0.448079
MSDP	CD	cg24250902	0.0141319	0.0335218	0.688023
MSDP	CD	cg24513387	0.0281815	0.0579196	0.652025
MSDP	CD	cg24552015	NA	NA	NA
MSDP	CD	cg24591105	0.0346323	0.0283317	0.288663
MSDP	CD	cg25189904	NA	NA	NA
MSDP	CD	cg25311470	NA	NA	NA
MSDP	CD	cg25415695	0.00468153	0.037788	0.921529
MSDP	CD	cg25464840	NA	NA	NA
MSDP	CD	cg25943096	2.08496e-05	0.0146397	0.999093
MSDP	CD	cg26640901	-0.00787686	0.0292483	0.832525
MSDP	CD	cg26652413	-0.0237612	0.0320821	0.594166
MSDP	CD	cg26681628	-0.027087	0.0541014	0.704491
MSDP	CD	cg26703534	NA	NA	NA
MSDP	CD	cg26764244	-0.00972818	0.0213823	0.69375
MSDP	CD	cg26827653	NA	NA	NA
MSDP	CD	cg26868156	NA	NA	NA
MSDP	CD	cg26889659	0.00966503	0.0338769	0.793978
MSDP	CD	cg27191921	NA	NA	NA
MSDP	CD	cg27207079	NA	NA	NA
MSDP	CD	cg27248887	NA	NA	NA
MSDP	CD	cg27434149	-0.0046634	0.0292075	0.887813
MSDP	CD	cg27446137	0.0173588	0.0205258	0.486765
MSDP	CD	cg27520536	NA	NA	NA
MSDP	CD	cg27583010	NA	NA	NA
MSDP	CD	cg00029284	NA	NA	NA
MSDP	CD	cg00091064	-0.0331787	0.080313	0.707273
MSDP	CD	cg00091633	NA	NA	NA
MSDP	CD	cg00188627	0.00253568	0.029135	0.934024
MSDP	CD	cg00259472	-0.0242731	0.0381951	0.639599
MSDP	CD	cg00267839	0.0567861	0.0303948	0.158522
MSDP	CD	cg00298065	NA	NA	NA
MSDP	CD	cg00418163	NA	NA	NA
MSDP	CD	cg00433296	NA	NA	NA
MSDP	CD	cg00526336	0.0626229	0.0256157	0.134398
MSDP	CD	cg00567703	NA	NA	NA
MSDP	CD	cg00567854	NA	NA	NA
MSDP	CD	cg00582562	-0.0567918	0.114304	0.70644
MSDP	CD	cg00601836	0.017814	0.0227821	0.51613
MSDP	CD	cg00692780	-0.0195448	0.020169	0.434747
MSDP	CD	cg00827210	-0.124088	0.0620247	0.295087
MSDP	CD	cg00851377	NA	NA	NA
MSDP	CD	cg00868766	-0.0149899	0.0121196	0.283804
MSDP	CD	cg00923744	0.0145922	0.0172334	0.486302
MSDP	CD	cg00936309	-0.01224	0.0255049	0.648285
MSDP	CD	cg00937681	0.0180243	0.0176489	0.41455
MSDP	CD	cg00982521	-0.0302083	0.0767136	0.73176
MSDP	CD	cg00988037	-0.0198425	0.0464142	0.710637
MSDP	CD	cg01020413	0.0260775	0.0388026	0.570785
MSDP	CD	cg01055594	NA	NA	NA
MSDP	CD	cg01081584	0.0604444	0.021577	0.0487452
MSDP	CD	cg01119831	0.0154409	0.0280968	0.620887
MSDP	CD	cg01215339	NA	NA	NA
MSDP	CD	cg01217984	0.0468662	0.154111	0.812057
MSDP	CD	cg01258050	0.0272312	0.0311397	0.44622
MSDP	CD	cg01264106	-0.0134312	0.0153447	0.445841
MSDP	CD	cg01268763	-0.0175901	0.118581	0.906249
MSDP	CD	cg01349903	0.0108783	0.0265824	0.703337
MSDP	CD	cg01397050	-0.0356598	0.10084	0.783612
MSDP	CD	cg01520956	-0.0118816	0.0133725	0.408472
MSDP	CD	cg01705036	NA	NA	NA
MSDP	CD	cg01745789	NA	NA	NA
MSDP	CD	cg01833923	NA	NA	NA
MSDP	CD	cg01878708	0.0110923	0.0363396	0.789022
MSDP	CD	cg01887374	-0.0117164	0.0128934	0.405172
MSDP	CD	cg01943221	NA	NA	NA
MSDP	CD	cg02010763	0.0502697	0.0280221	0.323742
MSDP	CD	cg02063817	NA	NA	NA
MSDP	CD	cg02193283	-0.105564	0.150881	0.556571
MSDP	CD	cg02215171	NA	NA	NA
MSDP	CD	cg02283735	NA	NA	NA
MSDP	CD	cg02354563	0.0177473	0.021132	0.46266
MSDP	CD	cg02356435	0.191546	0.108054	0.326978
MSDP	CD	cg02380135	NA	NA	NA
MSDP	CD	cg02404974	0.0246454	0.113625	0.848401
MSDP	CD	cg02849309	NA	NA	NA
MSDP	CD	cg03033176	0.0596677	0.0253092	0.255391
MSDP	CD	cg03040622	NA	NA	NA
MSDP	CD	cg03102841	NA	NA	NA
MSDP	CD	cg03125400	0.0019855	0.0266607	0.947413
MSDP	CD	cg03142697	0.0849624	0.032685	0.0804155
MSDP	CD	cg03278488	NA	NA	NA
MSDP	CD	cg03293507	NA	NA	NA
MSDP	CD	cg03340878	-0.0167618	0.141281	0.924822
MSDP	CD	cg03351487	-0.0148962	0.0377873	0.731486
MSDP	CD	cg03354508	0.0153212	0.0180945	0.486304
MSDP	CD	cg03359095	-0.010423	0.0218283	0.665639
MSDP	CD	cg03373393	NA	NA	NA
MSDP	CD	cg03450842	NA	NA	NA
MSDP	CD	cg03463411	-0.039556	0.0221029	0.324393
MSDP	CD	cg03593471	-0.0161306	0.0207276	0.517889
MSDP	CD	cg03654166	0.0223458	0.0297846	0.590234
MSDP	CD	cg04039799	0.0195372	0.0382181	0.699153
MSDP	CD	cg04055490	-0.0288821	0.0195076	0.235303
MSDP	CD	cg04078896	0.0803787	0.0346475	0.259096
MSDP	CD	cg04232972	0.0189257	0.0685747	0.828569
MSDP	CD	cg04284140	-0.0273624	0.0196792	0.258598
MSDP	CD	cg04478905	-0.034014	0.0842348	0.75568
MSDP	CD	cg04488758	-0.0104672	0.0398768	0.817509
MSDP	CD	cg04499015	-0.0172619	0.0304676	0.601286
MSDP	CD	cg04522003	NA	NA	NA
MSDP	CD	cg04638150	NA	NA	NA
MSDP	CD	cg04645050	0.0411473	0.0273111	0.182627
MSDP	CD	cg04749507	0.0512983	0.0522248	0.505697
MSDP	CD	cg04821520	-0.0178317	0.066772	0.833866
MSDP	CD	cg04865726	NA	NA	NA
MSDP	CD	cg04907595	NA	NA	NA
MSDP	CD	cg05120113	0.00911972	0.0152508	0.575903
MSDP	CD	cg05129081	0.0134573	0.023162	0.602007
MSDP	CD	cg05138681	NA	NA	NA
MSDP	CD	cg05174975	NA	NA	NA
MSDP	CD	cg05254747	NA	NA	NA
MSDP	CD	cg05324273	NA	NA	NA
MSDP	CD	cg05335030	-0.0138896	0.0804799	0.891201
MSDP	CD	cg05452645	-0.0459148	0.0174697	0.119389
MSDP	CD	cg05460226	NA	NA	NA
MSDP	CD	cg05499367	NA	NA	NA
MSDP	CD	cg05568941	-0.036645	0.0154801	0.141529
MSDP	CD	cg05621259	NA	NA	NA
MSDP	CD	cg05702218	NA	NA	NA
MSDP	CD	cg06012804	-0.0612159	0.0288553	0.124009
MSDP	CD	cg06016427	NA	NA	NA
MSDP	CD	cg06105699	NA	NA	NA
MSDP	CD	cg06154311	0.00144556	0.0242211	0.957836
MSDP	CD	cg06271128	NA	NA	NA
MSDP	CD	cg06307913	NA	NA	NA
MSDP	CD	cg06373870	-0.0399562	0.0222536	0.323506
MSDP	CD	cg06376949	NA	NA	NA
MSDP	CD	cg06635952	NA	NA	NA
MSDP	CD	cg06685437	NA	NA	NA
MSDP	CD	cg06814287	-0.105228	0.0566285	0.112502
MSDP	CD	cg06934523	NA	NA	NA
MSDP	CD	cg06949812	-0.0272227	0.0176133	0.36559
MSDP	CD	cg07005506	0.0200127	0.0203021	0.350017
MSDP	CD	cg07039560	-0.0095479	0.0846701	0.920515
MSDP	CD	cg07065756	0.0119122	0.027042	0.682328
MSDP	CD	cg07167185	NA	NA	NA
MSDP	CD	cg07241660	-0.00239954	0.0275937	0.938626
MSDP	CD	cg07397493	NA	NA	NA
MSDP	CD	cg07413467	NA	NA	NA
MSDP	CD	cg07422940	NA	NA	NA
MSDP	CD	cg07478773	NA	NA	NA
MSDP	CD	cg07506749	NA	NA	NA
MSDP	CD	cg07506795	-0.0513028	0.0873779	0.662013
MSDP	CD	cg07563400	NA	NA	NA
MSDP	CD	cg07617283	-0.00389246	0.013701	0.803046
MSDP	CD	cg07653326	-0.00386478	0.0234154	0.884077
MSDP	CD	cg07796597	NA	NA	NA
MSDP	CD	cg07814318	NA	NA	NA
MSDP	CD	cg07815836	0.0296397	0.0507541	0.618321
MSDP	CD	cg07969918	NA	NA	NA
MSDP	CD	cg07987148	-0.10973	0.281062	0.763043
MSDP	CD	cg08327744	NA	NA	NA
MSDP	CD	cg08328513	0.0289133	0.0142907	0.136233
MSDP	CD	cg08350047	NA	NA	NA
MSDP	CD	cg08626436	NA	NA	NA
MSDP	CD	cg08699196	-0.018764	0.0530394	0.757322
MSDP	CD	cg08950537	-0.0141196	0.0201275	0.555625
MSDP	CD	cg08951051	NA	NA	NA
MSDP	CD	cg08979515	0.0263319	0.0177357	0.197755
MSDP	CD	cg09006487	NA	NA	NA
MSDP	CD	cg09037712	0.0113757	0.0142624	0.483398
MSDP	CD	cg09238801	NA	NA	NA
MSDP	CD	cg09288789	-0.0107163	0.0304371	0.784487
MSDP	CD	cg09367467	NA	NA	NA
MSDP	CD	cg09370806	0.0353226	0.0343781	0.491374
MSDP	CD	cg09671837	-0.0493675	0.0999132	0.670167
MSDP	CD	cg09677268	NA	NA	NA
MSDP	CD	cg09743950	NA	NA	NA
MSDP	CD	cg09882118	NA	NA	NA
MSDP	CD	cg09908750	-0.0428164	0.0222252	0.193886
MSDP	CD	cg09935994	-0.0212474	0.0372145	0.669733
MSDP	CD	cg09941601	NA	NA	NA
MSDP	CD	cg10465839	-0.0161298	0.0193558	0.557716
MSDP	CD	cg10523370	NA	NA	NA
MSDP	CD	cg10665891	-0.0292675	0.0275718	0.399697
MSDP	CD	cg10704395	NA	NA	NA
MSDP	CD	cg10841124	-0.0422583	0.0526607	0.569492
MSDP	CD	cg10857774	0.0110192	0.028654	0.766281
MSDP	CD	cg11043990	-0.0151947	0.0642365	0.852129
MSDP	CD	cg11069430	0.0376133	0.0289841	0.32389
MSDP	CD	cg11104712	NA	NA	NA
MSDP	CD	cg11217193	0.0631733	0.070668	0.535611
MSDP	CD	cg11284582	0.072346	0.0457731	0.359127
MSDP	CD	cg11388320	-0.039637	0.0340824	0.452122
MSDP	CD	cg11527913	-0.0153741	0.032523	0.682981
MSDP	CD	cg11562153	NA	NA	NA
MSDP	CD	cg11679268	-0.126841	0.0345853	0.066965
MSDP	CD	cg11700584	NA	NA	NA
MSDP	CD	cg11701312	NA	NA	NA
MSDP	CD	cg11731671	0.0204685	0.0502239	0.753632
MSDP	CD	cg11758793	NA	NA	NA
MSDP	CD	cg11904266	0.0368764	0.0252581	0.281724
MSDP	CD	cg11947782	NA	NA	NA
MSDP	CD	cg12036877	NA	NA	NA
MSDP	CD	cg12065616	0.0229676	0.0149172	0.221274
MSDP	CD	cg12097989	0.0254057	0.0181911	0.395596
MSDP	CD	cg12103951	-0.00223529	0.0132883	0.877116
MSDP	CD	cg12155547	NA	NA	NA
MSDP	CD	cg12170787	NA	NA	NA
MSDP	CD	cg12186702	NA	NA	NA
MSDP	CD	cg12187687	NA	NA	NA
MSDP	CD	cg12206103	NA	NA	NA
MSDP	CD	cg12233463	0.0328607	0.0448354	0.597351
MSDP	CD	cg12322672	-0.0122514	0.0202837	0.607229
MSDP	CD	cg12550731	NA	NA	NA
MSDP	CD	cg12616487	NA	NA	NA
MSDP	CD	cg12626589	NA	NA	NA
MSDP	CD	cg12729894	-0.00971121	0.0613648	0.888792
MSDP	CD	cg12828729	0.00614121	0.0273408	0.843138
MSDP	CD	cg13123009	NA	NA	NA
MSDP	CD	cg13707943	-0.00214958	0.0255543	0.946574
MSDP	CD	cg13720395	0.0108	0.0268773	0.714727
MSDP	CD	cg13810727	NA	NA	NA
MSDP	CD	cg13839439	NA	NA	NA
MSDP	CD	cg13937905	-0.000780865	0.0892985	0.994433
MSDP	CD	cg13985132	0.00296909	0.0264637	0.928872
MSDP	CD	cg13985198	0.0456763	0.0217825	0.170929
MSDP	CD	cg14001239	0.00888545	0.0129779	0.523998
MSDP	CD	cg14078579	-0.0602429	0.0586796	0.380132
MSDP	CD	cg14092276	NA	NA	NA
MSDP	CD	cg14133557	0.0160581	0.0103354	0.171249
MSDP	CD	cg14137381	-0.00894279	0.0352751	0.816251
MSDP	CD	cg14207833	NA	NA	NA
MSDP	CD	cg14301190	NA	NA	NA
MSDP	CD	cg14316231	0.140339	0.150948	0.523175
MSDP	CD	cg14351425	-0.0315466	0.0262883	0.442278
MSDP	CD	cg14381677	0.00245157	0.0317038	0.95087
MSDP	CD	cg14429919	NA	NA	NA
MSDP	CD	cg14788046	0.0407421	0.102392	0.758913
MSDP	CD	cg14816825	NA	NA	NA
MSDP	CD	cg14846442	NA	NA	NA
MSDP	CD	cg15016771	-0.0378466	0.0348911	0.357438
MSDP	CD	cg15073784	NA	NA	NA
MSDP	CD	cg15182635	NA	NA	NA
MSDP	CD	cg15238694	NA	NA	NA
MSDP	CD	cg15261712	-0.0477762	0.0333831	0.388261
MSDP	CD	cg15283950	-0.0309267	0.0397424	0.517909
MSDP	CD	cg15302032	-0.0425638	0.026013	0.243426
MSDP	CD	cg15562346	NA	NA	NA
MSDP	CD	cg15626350	-0.000601891	0.0217524	0.979663
MSDP	CD	cg15712177	NA	NA	NA
MSDP	CD	cg15892650	-0.0715645	0.0412554	0.332917
MSDP	CD	cg15893360	-0.025796	0.0257048	0.389538
MSDP	CD	cg16052901	0.00792034	0.0574979	0.903055
MSDP	CD	cg16127683	0.0349718	0.0231961	0.192006
MSDP	CD	cg16166968	-0.0462711	0.0203169	0.263394
MSDP	CD	cg16231923	0.00228226	0.074572	0.980522
MSDP	CD	cg16490823	0.0342684	0.0239643	0.212116
MSDP	CD	cg16616467	-0.0119689	0.0240293	0.652642
MSDP	CD	cg16641055	0.000478046	0.0170787	0.978752
MSDP	CD	cg16704246	NA	NA	NA
MSDP	CD	cg16875057	-0.00679519	0.0515931	0.916632
MSDP	CD	cg16894855	NA	NA	NA
MSDP	CD	cg17165695	NA	NA	NA
MSDP	CD	cg17211562	-0.010108	0.0294796	0.789712
MSDP	CD	cg17242664	NA	NA	NA
MSDP	CD	cg17261125	0.0164717	0.0396381	0.749274
MSDP	CD	cg17264271	0.0226477	0.027881	0.476091
MSDP	CD	cg17290213	NA	NA	NA
MSDP	CD	cg17353412	NA	NA	NA
MSDP	CD	cg17364949	NA	NA	NA
MSDP	CD	cg17365525	NA	NA	NA
MSDP	CD	cg17445936	0.000361379	0.0170061	0.986474
MSDP	CD	cg17501982	NA	NA	NA
MSDP	CD	cg17586885	NA	NA	NA
MSDP	CD	cg17836177	NA	NA	NA
MSDP	CD	cg17886420	-0.0086346	0.0154319	0.596053
MSDP	CD	cg17892069	-0.00208011	0.0207453	0.926456
MSDP	CD	cg17951878	0.00961311	0.026082	0.775194
MSDP	CD	cg17987384	NA	NA	NA
MSDP	CD	cg18040788	-0.0122819	0.0171043	0.524588
MSDP	CD	cg18057513	NA	NA	NA
MSDP	CD	cg18073471	-0.034714	0.0622462	0.633148
MSDP	CD	cg18146074	0.0103747	0.0240395	0.69519
MSDP	CD	cg18158419	-0.0278027	0.0193228	0.245783
MSDP	CD	cg18178840	NA	NA	NA
MSDP	CD	cg18286285	NA	NA	NA
MSDP	CD	cg18299068	-0.0104994	0.0247115	0.744226
MSDP	CD	cg18303477	-0.000398978	0.0169888	0.982738
MSDP	CD	cg18331412	-0.00935241	0.025039	0.772429
MSDP	CD	cg18454045	-0.00449311	0.0175326	0.807951
MSDP	CD	cg18509466	NA	NA	NA
MSDP	CD	cg18684142	0.0242058	0.07415	0.775084
MSDP	CD	cg18780100	NA	NA	NA
MSDP	CD	cg19118519	0.0137913	0.0215015	0.636926
MSDP	CD	cg19203115	-0.0510642	0.0665019	0.522839
MSDP	CD	cg19228034	-0.0152122	0.0133628	0.372947
MSDP	CD	cg19286437	NA	NA	NA
MSDP	CD	cg19291696	NA	NA	NA
MSDP	CD	cg19320261	NA	NA	NA
MSDP	CD	cg19337854	0.0489025	0.0462378	0.401099
MSDP	CD	cg19484305	0.0363665	0.0391682	0.405718
MSDP	CD	cg19512582	NA	NA	NA
MSDP	CD	cg19563365	NA	NA	NA
MSDP	CD	cg19730268	-0.0320459	0.0263815	0.438473
MSDP	CD	cg19791262	NA	NA	NA
MSDP	CD	cg20017995	NA	NA	NA
MSDP	CD	cg20066188	-0.0313153	0.0158539	0.11945
MSDP	CD	cg20117519	0.0359651	0.0616697	0.618766
MSDP	CD	cg20217702	NA	NA	NA
MSDP	CD	cg20249839	NA	NA	NA
MSDP	CD	cg20255370	0.0055894	0.0347666	0.876817
MSDP	CD	cg20331155	-0.00479399	0.0422814	0.928125
MSDP	CD	cg20418529	0.157647	0.143585	0.470303
MSDP	CD	cg20457732	NA	NA	NA
MSDP	CD	cg20460488	-0.0147865	0.0274417	0.685363
MSDP	CD	cg20494635	NA	NA	NA
MSDP	CD	cg20592017	-0.0205663	0.0217088	0.397095
MSDP	CD	cg20595752	0.00911347	0.0314179	0.790655
MSDP	CD	cg20642413	NA	NA	NA
MSDP	CD	cg20643029	0.0162083	0.0993172	0.897013
MSDP	CD	cg20663495	0.0527392	0.0524506	0.420537
MSDP	CD	cg20879770	NA	NA	NA
MSDP	CD	cg21006256	0.0142503	0.0241275	0.576329
MSDP	CD	cg21024112	-0.0434578	0.131852	0.773025
MSDP	CD	cg21036162	NA	NA	NA
MSDP	CD	cg21378403	-0.0240257	0.0233211	0.378697
MSDP	CD	cg21401642	0.0159588	0.0209893	0.526464
MSDP	CD	cg21524538	0.0806843	0.0579588	0.396569
MSDP	CD	cg21587372	NA	NA	NA
MSDP	CD	cg21721340	-0.0345653	0.0297988	0.298441
MSDP	CD	cg21801165	0.00810609	0.0156543	0.640349
MSDP	CD	cg21841620	NA	NA	NA
MSDP	CD	cg21946195	NA	NA	NA
MSDP	CD	cg21951648	0.0022675	0.0357663	0.952492
MSDP	CD	cg22043296	NA	NA	NA
MSDP	CD	cg22122862	NA	NA	NA
MSDP	CD	cg22169053	0.00907601	0.0166344	0.640052
MSDP	CD	cg22202929	-0.00896721	0.0344676	0.811572
MSDP	CD	cg22292753	-0.0282464	0.058953	0.679117
MSDP	CD	cg22481770	NA	NA	NA
MSDP	CD	cg22488352	0.0259433	0.0380692	0.619183
MSDP	CD	cg22500876	NA	NA	NA
MSDP	CD	cg22572362	-0.039685	0.0243324	0.178235
MSDP	CD	cg22698028	0.0573922	0.0301673	0.197449
MSDP	CD	cg22715761	NA	NA	NA
MSDP	CD	cg22763586	-0.00578991	0.0238042	0.817491
MSDP	CD	cg22879098	NA	NA	NA
MSDP	CD	cg22964469	NA	NA	NA
MSDP	CD	cg23034373	-0.0412638	0.0908111	0.694099
MSDP	CD	cg23058037	-0.012793	0.0161432	0.48597
MSDP	CD	cg23220823	-0.0634571	0.0436951	0.283568
MSDP	CD	cg23553912	-0.0251127	0.0278888	0.418789
MSDP	CD	cg23690166	0.0112975	0.0296537	0.768267
MSDP	CD	cg23839159	-0.0300484	0.0663684	0.695101
MSDP	CD	cg24173182	0.00078249	0.0347049	0.985649
MSDP	CD	cg24226219	0.0384615	0.0346977	0.467277
MSDP	CD	cg24239148	NA	NA	NA
MSDP	CD	cg24467290	0.0455997	0.0369662	0.433673
MSDP	CD	cg24495681	NA	NA	NA
MSDP	CD	cg24559796	NA	NA	NA
MSDP	CD	cg24688690	NA	NA	NA
MSDP	CD	cg24766327	-0.0185268	0.0204899	0.417028
MSDP	CD	cg24910943	0.00747607	0.143267	0.961663
MSDP	CD	cg25063707	NA	NA	NA
MSDP	CD	cg25212131	0.0574955	0.115026	0.704909
MSDP	CD	cg25257677	0.0217478	0.0295095	0.595673
MSDP	CD	cg25263801	NA	NA	NA
MSDP	CD	cg25383593	0.0745462	0.0591433	0.426975
MSDP	CD	cg25426302	-0.0185309	0.0744831	0.844765
MSDP	CD	cg25433552	-0.0279675	0.0207801	0.406807
MSDP	CD	cg25560443	-0.0144247	0.0162712	0.409462
MSDP	CD	cg25607876	-0.00340121	0.0354004	0.929517
MSDP	CD	cg25632883	NA	NA	NA
MSDP	CD	cg25674613	-0.0270583	0.0280535	0.379081
MSDP	CD	cg25705519	-0.000835348	0.0256691	0.975598
MSDP	CD	cg25820062	NA	NA	NA
MSDP	CD	cg26122451	0.00879048	0.0229441	0.767076
MSDP	CD	cg26133399	-0.060569	0.0398771	0.268124
MSDP	CD	cg26146569	0.0522793	0.0339428	0.3666
MSDP	CD	cg26183021	0.0631291	0.0736286	0.548781
MSDP	CD	cg26208507	-0.00231794	0.0325039	0.954678
MSDP	CD	cg26405475	NA	NA	NA
MSDP	CD	cg26441486	-0.0195297	0.0421061	0.674358
MSDP	CD	cg26608174	NA	NA	NA
MSDP	CD	cg26675395	NA	NA	NA
MSDP	CD	cg26804595	NA	NA	NA
MSDP	CD	cg26840970	-0.02902	0.0194973	0.210867
MSDP	CD	cg26897904	NA	NA	NA
MSDP	CD	cg27068095	NA	NA	NA
MSDP	CD	cg27152312	0.0135985	0.0357798	0.729212
MSDP	CD	cg27242132	-0.0326791	0.0673264	0.71232
MSDP	CD	cg27262054	-0.0234962	0.0337462	0.53636
MSDP	CD	cg27295595	-0.000932257	0.0312471	0.978908
MSDP	CD	cg27383418	NA	NA	NA
MSDP	CD	cg27537125	0.0498949	0.0272776	0.318506
MSDP	CD	cg27579313	-0.176007	0.317748	0.677967
MSDP	CD	cg27597505	-0.0286877	0.018232	0.213668
MSDP	CD	cg00049595	-0.0119809	0.0142379	0.447444
MSDP	CD	cg00054774	0.00124827	0.0308782	0.969065
MSDP	CD	cg00061031	NA	NA	NA
MSDP	CD	cg00063111	-0.0209259	0.0195185	0.362249
MSDP	CD	cg00086577	-0.052074	0.0305824	0.163828
MSDP	CD	cg00101715	-0.00862368	0.0189375	0.693499
MSDP	CD	cg00121876	NA	NA	NA
MSDP	CD	cg00205605	0.0297415	0.0347519	0.54936
MSDP	CD	cg00219626	0.049003	0.102022	0.66385
MSDP	CD	cg00293996	0.0318113	0.024097	0.317626
MSDP	CD	cg00329411	NA	NA	NA
MSDP	CD	cg00364956	0.0114806	0.0196935	0.600846
MSDP	CD	cg00378510	0.0454765	0.0469232	0.403949
MSDP	CD	cg00471190	-0.018803	0.0260498	0.522583
MSDP	CD	cg00476617	NA	NA	NA
MSDP	CD	cg00501919	-0.00618961	0.0453154	0.894066
MSDP	CD	cg00505318	NA	NA	NA
MSDP	CD	cg00630991	-0.00236272	0.040404	0.962814
MSDP	CD	cg00637988	-0.077243	0.0726379	0.480446
MSDP	CD	cg00853853	NA	NA	NA
MSDP	CD	cg00888479	0.0164468	0.0338629	0.675188
MSDP	CD	cg00911794	NA	NA	NA
MSDP	CD	cg01061553	-0.0055333	0.0645463	0.933791
MSDP	CD	cg01297180	NA	NA	NA
MSDP	CD	cg01303372	NA	NA	NA
MSDP	CD	cg01307174	-0.0207353	0.0208066	0.392422
MSDP	CD	cg01453052	0.0498336	0.0309359	0.353681
MSDP	CD	cg01498832	NA	NA	NA
MSDP	CD	cg01662455	NA	NA	NA
MSDP	CD	cg01725383	0.0479155	0.0277845	0.183076
MSDP	CD	cg01803461	-0.0130256	0.0297628	0.70437
MSDP	CD	cg01833485	0.00569653	0.0587452	0.938459
MSDP	CD	cg01856645	0.0289367	0.0132804	0.161191
MSDP	CD	cg01899318	0.0128332	0.0201588	0.589524
MSDP	CD	cg01970040	NA	NA	NA
MSDP	CD	cg01971407	0.00369903	0.0289262	0.91903
MSDP	CD	cg02202664	0.0712235	0.0352357	0.292472
MSDP	CD	cg02225599	0.0456375	0.134553	0.791825
MSDP	CD	cg02402436	-0.0187199	0.0730765	0.804285
MSDP	CD	cg02486145	0.000321337	0.0191857	0.987689
MSDP	CD	cg02574073	-0.159155	0.104437	0.267001
MSDP	CD	cg02668773	NA	NA	NA
MSDP	CD	cg02872930	0.0280059	0.0218211	0.327963
MSDP	CD	cg02879960	-0.0139977	0.0162258	0.451761
MSDP	CD	cg03036210	NA	NA	NA
MSDP	CD	cg03102442	0.0136344	0.0433826	0.806144
MSDP	CD	cg03133378	NA	NA	NA
MSDP	CD	cg03177666	NA	NA	NA
MSDP	CD	cg03222009	-0.0594712	0.0369221	0.182529
MSDP	CD	cg03267220	NA	NA	NA
MSDP	CD	cg03293732	NA	NA	NA
MSDP	CD	cg03387585	-0.053637	0.103781	0.656751
MSDP	CD	cg03449398	NA	NA	NA
MSDP	CD	cg03450635	0.0350781	0.0399369	0.541176
MSDP	CD	cg03486379	-0.0376839	0.0308402	0.308996
MSDP	CD	cg03723356	NA	NA	NA
MSDP	CD	cg03883572	0.00116747	0.0327717	0.974818
MSDP	CD	cg03954086	0.0130719	0.0237334	0.679499
MSDP	CD	cg04025970	-0.00619898	0.0161821	0.767104
MSDP	CD	cg04252928	0.017461	0.0293807	0.658632
MSDP	CD	cg04551776	NA	NA	NA
MSDP	CD	cg04597545	NA	NA	NA
MSDP	CD	cg04687241	NA	NA	NA
MSDP	CD	cg04750536	0.042749	0.064842	0.628933
MSDP	CD	cg04797061	NA	NA	NA
MSDP	CD	cg04839131	NA	NA	NA
MSDP	CD	cg04846451	0.0116142	0.0131882	0.404186
MSDP	CD	cg04968127	-0.0248861	0.075395	0.77271
MSDP	CD	cg04981619	-0.015927	0.0168027	0.386714
MSDP	CD	cg05081614	NA	NA	NA
MSDP	CD	cg05802386	NA	NA	NA
MSDP	CD	cg05899103	0.0266105	0.015113	0.328819
MSDP	CD	cg06040034	NA	NA	NA
MSDP	CD	cg06108383	NA	NA	NA
MSDP	CD	cg06321596	-0.0202892	0.0634165	0.770004
MSDP	CD	cg06397161	NA	NA	NA
MSDP	CD	cg06519434	NA	NA	NA
MSDP	CD	cg06553792	0.00513967	0.0322086	0.899261
MSDP	CD	cg06583577	0.0267819	0.0188485	0.228387
MSDP	CD	cg06682875	-0.0148531	0.0196909	0.58858
MSDP	CD	cg06784563	0.0159567	0.0687282	0.854768
MSDP	CD	cg06972019	0.0170237	0.039812	0.681788
MSDP	CD	cg07043305	NA	NA	NA
MSDP	CD	cg07085632	-0.00291238	0.0189416	0.885248
MSDP	CD	cg07104417	0.00736136	0.0432332	0.868193
MSDP	CD	cg07126783	0.00423405	0.0263955	0.898744
MSDP	CD	cg07428004	NA	NA	NA
MSDP	CD	cg07496545	NA	NA	NA
MSDP	CD	cg07597892	-0.0222018	0.0376926	0.661122
MSDP	CD	cg07624815	NA	NA	NA
MSDP	CD	cg07826172	0.00101102	0.0137572	0.948104
MSDP	CD	cg08300860	NA	NA	NA
MSDP	CD	cg08373904	-0.00230328	0.0472546	0.968994
MSDP	CD	cg08391745	0.00218916	0.0307001	0.94764
MSDP	CD	cg08531140	0.122158	0.0945632	0.419375
MSDP	CD	cg08573315	0.0210686	0.0187333	0.377572
MSDP	CD	cg08836481	NA	NA	NA
MSDP	CD	cg08869273	-0.00780229	0.0255052	0.811007
MSDP	CD	cg08941639	0.0131864	0.0171967	0.477824
MSDP	CD	cg09078081	0.0033244	0.0201182	0.895745
MSDP	CD	cg09221960	NA	NA	NA
MSDP	CD	cg09340403	NA	NA	NA
MSDP	CD	cg09352789	NA	NA	NA
MSDP	CD	cg09469667	NA	NA	NA
MSDP	CD	cg09506675	-0.264495	0.124836	0.280737
MSDP	CD	cg09595050	-0.00624036	0.0197719	0.805371
MSDP	CD	cg09649347	NA	NA	NA
MSDP	CD	cg09706586	NA	NA	NA
MSDP	CD	cg09761846	NA	NA	NA
MSDP	CD	cg09937849	0.0274369	0.0303166	0.531717
MSDP	CD	cg10016364	NA	NA	NA
MSDP	CD	cg10244666	-0.065232	0.0453933	0.387034
MSDP	CD	cg10296973	-0.0491122	0.0305375	0.158904
MSDP	CD	cg10429573	-0.0233242	0.01817	0.421325
MSDP	CD	cg10859192	NA	NA	NA
MSDP	CD	cg10906729	-0.149724	0.114776	0.416368
MSDP	CD	cg10981907	-0.0200003	0.0235967	0.552397
MSDP	CD	cg11114275	NA	NA	NA
MSDP	CD	cg11122009	-0.0719495	0.0794261	0.531418
MSDP	CD	cg11489251	-0.0628622	0.141191	0.667956
MSDP	CD	cg11613164	-0.0337203	0.0913855	0.774961
MSDP	CD	cg11631063	NA	NA	NA
MSDP	CD	cg11823178	-0.0106909	0.0124151	0.428525
MSDP	CD	cg11967480	0.0611145	0.0213352	0.213824
MSDP	CD	cg12043145	0.0335803	0.0191505	0.329951
MSDP	CD	cg12062133	0.00699717	0.0215514	0.776242
MSDP	CD	cg12113819	NA	NA	NA
MSDP	CD	cg12147622	NA	NA	NA
MSDP	CD	cg12155969	-0.0159086	0.0200826	0.573502
MSDP	CD	cg12426652	-0.114096	0.063621	0.323827
MSDP	CD	cg12508700	0.00600083	0.031408	0.879816
MSDP	CD	cg12800803	NA	NA	NA
MSDP	CD	cg12802570	0.00713529	0.0172243	0.706523
MSDP	CD	cg12889810	NA	NA	NA
MSDP	CD	cg12921275	NA	NA	NA
MSDP	CD	cg12984635	NA	NA	NA
MSDP	CD	cg13056510	-0.145188	0.153865	0.518465
MSDP	CD	cg13067553	-0.00424395	0.0259221	0.896689
MSDP	CD	cg13087259	NA	NA	NA
MSDP	CD	cg13121938	NA	NA	NA
MSDP	CD	cg13541527	0.0738284	0.0544919	0.268463
MSDP	CD	cg13582775	0.053117	0.0314811	0.190137
MSDP	CD	cg13626863	0.0598613	0.0486193	0.434261
MSDP	CD	cg13710556	NA	NA	NA
MSDP	CD	cg13852084	0.0373312	0.349487	0.932255
MSDP	CD	cg13921251	0.0109716	0.0174935	0.643386
MSDP	CD	cg14071925	-0.0578926	0.0703722	0.561746
MSDP	CD	cg14095959	NA	NA	NA
MSDP	CD	cg14150774	NA	NA	NA
MSDP	CD	cg14154784	0.0197179	0.0287173	0.530056
MSDP	CD	cg14160968	-0.00516196	0.0301127	0.891921
MSDP	CD	cg14197071	0.00848892	0.0182606	0.722972
MSDP	CD	cg14262740	-0.0112435	0.0319593	0.758592
MSDP	CD	cg14338779	-0.0137749	0.0192058	0.547689
MSDP	CD	cg14474811	0.00807022	0.0216335	0.744943
MSDP	CD	cg14701867	NA	NA	NA
MSDP	CD	cg14906103	-0.0773321	0.0969144	0.571246
MSDP	CD	cg15117739	0.0562584	0.0307276	0.141084
MSDP	CD	cg15130459	0.160423	0.0553473	0.211499
MSDP	CD	cg15289427	0.0336406	0.115728	0.798663
MSDP	CD	cg15299997	0.0769265	0.100066	0.522409
MSDP	CD	cg15392111	NA	NA	NA
MSDP	CD	cg15618978	NA	NA	NA
MSDP	CD	cg15692360	NA	NA	NA
MSDP	CD	cg15700009	NA	NA	NA
MSDP	CD	cg15777261	NA	NA	NA
MSDP	CD	cg15823502	0.00755077	0.0174177	0.686999
MSDP	CD	cg15833940	-0.0138469	0.0298422	0.662145
MSDP	CD	cg16000989	NA	NA	NA
MSDP	CD	cg16373471	-0.0271967	0.0580746	0.721178
MSDP	CD	cg16472904	0.0164305	0.0139228	0.303344
MSDP	CD	cg16638092	NA	NA	NA
MSDP	CD	cg16711124	NA	NA	NA
MSDP	CD	cg17074431	NA	NA	NA
MSDP	CD	cg17113856	NA	NA	NA
MSDP	CD	cg17142950	-0.232321	0.496299	0.721282
MSDP	CD	cg17276535	-0.007326	0.0250201	0.781434
MSDP	CD	cg17560073	0.0461673	0.0348719	0.411834
MSDP	CD	cg17792616	-0.0261409	0.0288247	0.43132
MSDP	CD	cg17893108	0.0368009	0.0383851	0.438866
MSDP	CD	cg17938867	NA	NA	NA
MSDP	CD	cg17976205	NA	NA	NA
MSDP	CD	cg17986992	0.101135	0.228709	0.734943
MSDP	CD	cg18080509	0.0449291	0.0941688	0.680332
MSDP	CD	cg18364858	0.0240634	0.0265194	0.459981
MSDP	CD	cg18468796	NA	NA	NA
MSDP	CD	cg18504190	NA	NA	NA
MSDP	CD	cg18527574	0.00101777	0.0139258	0.944114
MSDP	CD	cg18611245	NA	NA	NA
MSDP	CD	cg18655633	0.0284649	0.0345009	0.560842
MSDP	CD	cg19065106	-0.33429	0.159004	0.282644
MSDP	CD	cg19242268	NA	NA	NA
MSDP	CD	cg19332572	0.0506797	0.0654557	0.580565
MSDP	CD	cg19381766	-0.0611362	0.0320248	0.307186
MSDP	CD	cg19480385	-0.0622724	0.052242	0.44438
MSDP	CD	cg19713429	NA	NA	NA
MSDP	CD	cg19717773	0.0290564	0.0171226	0.188271
MSDP	CD	cg19724470	-0.00363268	0.0232328	0.880878
MSDP	CD	cg19808047	-0.0119307	0.0258271	0.6895
MSDP	CD	cg20019720	0.0116754	0.0172332	0.528169
MSDP	CD	cg20065768	NA	NA	NA
MSDP	CD	cg20309891	NA	NA	NA
MSDP	CD	cg20914572	0.0863198	0.0455164	0.116392
MSDP	CD	cg21171704	0.0300485	0.0311581	0.366977
MSDP	CD	cg21187770	-0.0209669	0.074256	0.824805
MSDP	CD	cg21348975	0.0234397	0.0255307	0.426273
MSDP	CD	cg21493768	0.0175773	0.0145315	0.265693
MSDP	CD	cg21577836	NA	NA	NA
MSDP	CD	cg21636683	-0.00140609	0.0146227	0.929459
MSDP	CD	cg21649580	0.0312079	0.020297	0.263987
MSDP	CD	cg21722785	NA	NA	NA
MSDP	CD	cg21854617	0.0111915	0.0888902	0.920268
MSDP	CD	cg22112435	-0.0277717	0.0181385	0.2005
MSDP	CD	cg22178392	NA	NA	NA
MSDP	CD	cg22721579	NA	NA	NA
MSDP	CD	cg22774211	-0.0387372	0.0194911	0.296777
MSDP	CD	cg22874652	NA	NA	NA
MSDP	CD	cg22894329	0.0136847	0.0166324	0.470941
MSDP	CD	cg23006204	NA	NA	NA
MSDP	CD	cg23161492	-0.0195553	0.0230457	0.485496
MSDP	CD	cg23184042	NA	NA	NA
MSDP	CD	cg23232773	0.0435693	0.320969	0.914108
MSDP	CD	cg23238119	-0.0186681	0.0219876	0.458244
MSDP	CD	cg23560388	NA	NA	NA
MSDP	CD	cg23599843	0.0250084	0.012733	0.144278
MSDP	CD	cg23894948	-0.00965407	0.0517197	0.88252
MSDP	CD	cg23911707	0.0195693	0.0202779	0.436337
MSDP	CD	cg24035898	NA	NA	NA
MSDP	CD	cg24074477	NA	NA	NA
MSDP	CD	cg24162603	NA	NA	NA
MSDP	CD	cg24220178	0.00664511	0.020364	0.775168
MSDP	CD	cg24319836	NA	NA	NA
MSDP	CD	cg24601559	0.00651776	0.0204555	0.780204
MSDP	CD	cg24636368	-0.0543402	0.106833	0.646045
MSDP	CD	cg24933758	NA	NA	NA
MSDP	CD	cg24973755	-0.0183034	0.0199355	0.527155
MSDP	CD	cg25065097	NA	NA	NA
MSDP	CD	cg25215890	-0.0347454	0.0231396	0.272038
MSDP	CD	cg25618424	-0.0167205	0.02897	0.62214
MSDP	CD	cg25947408	0.12968	0.0517298	0.241636
MSDP	CD	cg25974617	NA	NA	NA
MSDP	CD	cg26003909	0.00283657	0.0129686	0.847154
MSDP	CD	cg26299084	NA	NA	NA
MSDP	CD	cg26359488	0.00715739	0.0233469	0.769533
MSDP	CD	cg26576890	-0.0222896	0.0322593	0.615082
MSDP	CD	cg26671988	NA	NA	NA
MSDP	CD	cg26676129	-0.0254732	0.0696836	0.749739
MSDP	CD	cg26897297	NA	NA	NA
MSDP	CD	cg26957187	NA	NA	NA
MSDP	CD	cg27026786	-0.00564416	0.0187687	0.792008
MSDP	CD	cg27488503	NA	NA	NA
MSDP	CD	cg27513402	NA	NA	NA
MSDP	CD	cg00065302	NA	NA	NA
MSDP	CD	cg00546897	NA	NA	NA
MSDP	CD	cg01069808	-0.0280515	0.03046	0.454307
MSDP	CD	cg01073479	-0.0183077	0.0251295	0.506649
MSDP	CD	cg01101782	0.0396917	0.0280134	0.292227
MSDP	CD	cg01178924	NA	NA	NA
MSDP	CD	cg01281231	-0.0265032	0.0670341	0.760308
MSDP	CD	cg01401641	-0.0210885	0.0395619	0.647299
MSDP	CD	cg01409207	0.00275356	0.0222009	0.912634
MSDP	CD	cg01431482	NA	NA	NA
MSDP	CD	cg01460481	0.0155974	0.0221377	0.554075
MSDP	CD	cg01523769	NA	NA	NA
MSDP	CD	cg01564661	NA	NA	NA
MSDP	CD	cg01605984	NA	NA	NA
MSDP	CD	cg01621764	-0.0184043	0.0225369	0.564044
MSDP	CD	cg01662334	-0.049531	0.0370007	0.40845
MSDP	CD	cg01765653	NA	NA	NA
MSDP	CD	cg01766941	-0.026316	0.0247694	0.399357
MSDP	CD	cg01770296	-0.0211669	0.034359	0.648498
MSDP	CD	cg01858866	NA	NA	NA
MSDP	CD	cg01947751	-0.0321539	0.0302772	0.480868
MSDP	CD	cg01971181	-0.0359013	0.0238761	0.207106
MSDP	CD	cg02098565	0.0401869	0.0287621	0.395462
MSDP	CD	cg02137956	NA	NA	NA
MSDP	CD	cg02192281	NA	NA	NA
MSDP	CD	cg02355304	NA	NA	NA
MSDP	CD	cg02660277	NA	NA	NA
MSDP	CD	cg02709139	0.0224301	0.0302959	0.512756
MSDP	CD	cg03030879	NA	NA	NA
MSDP	CD	cg03173827	NA	NA	NA
MSDP	CD	cg03178042	NA	NA	NA
MSDP	CD	cg03211864	NA	NA	NA
MSDP	CD	cg03228449	-0.00418169	0.0150235	0.798832
MSDP	CD	cg03329019	NA	NA	NA
MSDP	CD	cg03393802	NA	NA	NA
MSDP	CD	cg03467001	NA	NA	NA
MSDP	CD	cg03671431	-0.00146674	0.0259004	0.959989
MSDP	CD	cg03857553	NA	NA	NA
MSDP	CD	cg03879180	-0.136624	0.0335459	0.0151884
MSDP	CD	cg03928961	NA	NA	NA
MSDP	CD	cg03995300	-0.000248703	0.0222306	0.991776
MSDP	CD	cg04031093	0.0109419	0.0208377	0.618342
MSDP	CD	cg04036593	-0.0235419	0.0231741	0.356301
MSDP	CD	cg04038163	0.0408951	0.0339216	0.440833
MSDP	CD	cg04052013	NA	NA	NA
MSDP	CD	cg04232360	NA	NA	NA
MSDP	CD	cg04263702	-0.0122288	0.0135249	0.407357
MSDP	CD	cg04374813	NA	NA	NA
MSDP	CD	cg04613258	NA	NA	NA
MSDP	CD	cg04958703	NA	NA	NA
MSDP	CD	cg05136804	NA	NA	NA
MSDP	CD	cg05182265	0.00274021	0.0130352	0.846966
MSDP	CD	cg05338397	-0.0232988	0.0355323	0.630521
MSDP	CD	cg05349624	0.015845	0.0139563	0.319652
MSDP	CD	cg05407338	0.023607	0.104101	0.841672
MSDP	CD	cg05467012	0.0257175	0.0274723	0.392184
MSDP	CD	cg05698090	-0.00516692	0.0254161	0.851914
MSDP	CD	cg05756918	NA	NA	NA
MSDP	CD	cg05779786	NA	NA	NA
MSDP	CD	cg05888252	NA	NA	NA
MSDP	CD	cg06057569	-0.0578803	0.0409683	0.230582
MSDP	CD	cg06484123	NA	NA	NA
MSDP	CD	cg06494185	-0.0761553	0.0342919	0.156507
MSDP	CD	cg06542614	NA	NA	NA
MSDP	CD	cg06565913	-0.00567146	0.0203978	0.827353
MSDP	CD	cg06618740	0.00842791	0.0420133	0.873966
MSDP	CD	cg06623899	NA	NA	NA
MSDP	CD	cg06720722	0.0416351	0.0466181	0.422276
MSDP	CD	cg06750167	0.00404563	0.0196907	0.856228
MSDP	CD	cg06758350	0.049398	0.0235719	0.104166
MSDP	CD	cg06789840	-0.00105911	0.016108	0.953557
MSDP	CD	cg06826457	-0.0500705	0.0280096	0.324697
MSDP	CD	cg06945845	NA	NA	NA
MSDP	CD	cg06994420	0.0465205	0.0484256	0.512772
MSDP	CD	cg07074571	NA	NA	NA
MSDP	CD	cg07330481	0.0809573	0.0346472	0.0796723
MSDP	CD	cg07362537	-0.00681759	0.0388163	0.871765
MSDP	CD	cg07475390	NA	NA	NA
MSDP	CD	cg07764113	-0.0213017	0.0216979	0.429742
MSDP	CD	cg07769588	NA	NA	NA
MSDP	CD	cg07955064	NA	NA	NA
MSDP	CD	cg08045906	0.0832633	0.0988593	0.554384
MSDP	CD	cg08063911	-0.00499652	0.0455485	0.922665
MSDP	CD	cg08133631	0.0496692	0.0303855	0.146141
MSDP	CD	cg08157575	NA	NA	NA
MSDP	CD	cg08224569	0.0245736	0.0212665	0.367279
MSDP	CD	cg08367801	NA	NA	NA
MSDP	CD	cg08441803	NA	NA	NA
MSDP	CD	cg08463024	-0.18135	0.107705	0.130725
MSDP	CD	cg08553913	NA	NA	NA
MSDP	CD	cg08560952	NA	NA	NA
MSDP	CD	cg08713858	NA	NA	NA
MSDP	CD	cg08754067	NA	NA	NA
MSDP	CD	cg08755703	NA	NA	NA
MSDP	CD	cg08872493	NA	NA	NA
MSDP	CD	cg08977816	NA	NA	NA
MSDP	CD	cg09182189	NA	NA	NA
MSDP	CD	cg09225701	NA	NA	NA
MSDP	CD	cg09411730	NA	NA	NA
MSDP	CD	cg09658497	0.0305716	0.0173634	0.153093
MSDP	CD	cg09912552	NA	NA	NA
MSDP	CD	cg09917805	0.00989198	0.0316205	0.784014
MSDP	CD	cg09967633	0.00883325	0.0300027	0.81772
MSDP	CD	cg10142520	0.0277759	0.0592318	0.685263
MSDP	CD	cg10227331	0.144188	0.0530495	0.0726722
MSDP	CD	cg10296062	NA	NA	NA
MSDP	CD	cg10373891	NA	NA	NA
MSDP	CD	cg10422334	-0.0712262	0.137307	0.695362
MSDP	CD	cg10494684	0.0320402	0.0267074	0.316371
MSDP	CD	cg10527525	0.0061769	0.0332853	0.864617
MSDP	CD	cg10707081	0.0022867	0.0170933	0.896883
MSDP	CD	cg10791696	-0.00288849	0.0426216	0.956922
MSDP	CD	cg10795646	NA	NA	NA
MSDP	CD	cg10982460	NA	NA	NA
MSDP	CD	cg11029191	-0.0185163	0.0310069	0.657287
MSDP	CD	cg11029716	0.00378984	0.0591965	0.959298
MSDP	CD	cg11183935	0.065777	0.0705916	0.522467
MSDP	CD	cg11375102	-0.0398113	0.040715	0.507144
MSDP	CD	cg11531557	NA	NA	NA
MSDP	CD	cg11731596	-0.0641151	0.0639858	0.499358
MSDP	CD	cg12154261	NA	NA	NA
MSDP	CD	cg12288726	NA	NA	NA
MSDP	CD	cg12290671	-0.0270629	0.0542375	0.705358
MSDP	CD	cg12444411	-0.0362538	0.0395262	0.527474
MSDP	CD	cg12555334	-0.0158894	0.0176277	0.418349
MSDP	CD	cg12629244	-0.0335623	0.031978	0.484614
MSDP	CD	cg12638745	0.199132	0.217188	0.527593
MSDP	CD	cg12871835	NA	NA	NA
MSDP	CD	cg13055199	-0.0271274	0.0219228	0.270876
MSDP	CD	cg13063207	NA	NA	NA
MSDP	CD	cg13341668	NA	NA	NA
MSDP	CD	cg13451356	NA	NA	NA
MSDP	CD	cg13455434	NA	NA	NA
MSDP	CD	cg13555772	0.0215943	0.069528	0.776445
MSDP	CD	cg13633560	0.0329176	0.0617557	0.688234
MSDP	CD	cg13683827	0.0367847	0.0500316	0.596395
MSDP	CD	cg13736131	-0.0261472	0.0907857	0.821478
MSDP	CD	cg13921420	-0.015931	0.0242724	0.630239
MSDP	CD	cg14004921	NA	NA	NA
MSDP	CD	cg14149699	NA	NA	NA
MSDP	CD	cg14168009	-0.0228102	0.0171264	0.275049
MSDP	CD	cg14206516	-0.0123016	0.0455511	0.832079
MSDP	CD	cg14266999	-0.0154565	0.052512	0.796235
MSDP	CD	cg14508093	0.0263079	0.0240122	0.298935
MSDP	CD	cg14565465	NA	NA	NA
MSDP	CD	cg14739664	-0.0269014	0.012183	0.157906
MSDP	CD	cg14952266	0.0402031	0.0221348	0.143495
MSDP	CD	cg15030568	NA	NA	NA
MSDP	CD	cg15109207	0.0180614	0.0234169	0.483564
MSDP	CD	cg15180789	0.00364225	0.0295048	0.906563
MSDP	CD	cg15210999	0.00612563	0.0170884	0.780876
MSDP	CD	cg15394860	NA	NA	NA
MSDP	CD	cg15413523	0.0496273	0.0180175	0.070482
MSDP	CD	cg15417641	NA	NA	NA
MSDP	CD	cg15575538	NA	NA	NA
MSDP	CD	cg15955046	-0.00795903	0.0122431	0.551086
MSDP	CD	cg16001335	-0.0390286	0.0556272	0.555574
MSDP	CD	cg16099871	-0.00437897	0.0152741	0.793007
MSDP	CD	cg16149053	NA	NA	NA
MSDP	CD	cg16177163	-0.0550183	0.0695718	0.574029
MSDP	CD	cg16299440	NA	NA	NA
MSDP	CD	cg16371538	0.0171498	0.0167656	0.381635
MSDP	CD	cg16419584	0.0578293	0.0490201	0.447632
MSDP	CD	cg16555417	-0.000741642	0.0187145	0.969922
MSDP	CD	cg16567172	NA	NA	NA
MSDP	CD	cg16636110	0.007406	0.0428629	0.891078
MSDP	CD	cg16684607	NA	NA	NA
MSDP	CD	cg16774946	-0.00876914	0.0150239	0.600422
MSDP	CD	cg16786808	-0.00837094	0.0187062	0.677682
MSDP	CD	cg16944958	0.0117366	0.0315253	0.745423
MSDP	CD	cg16984944	NA	NA	NA
MSDP	CD	cg17184477	NA	NA	NA
MSDP	CD	cg17270100	0.0110618	0.049855	0.860999
MSDP	CD	cg17496421	NA	NA	NA
MSDP	CD	cg17636752	0.00843317	0.0240438	0.759281
MSDP	CD	cg18016138	NA	NA	NA
MSDP	CD	cg18089426	0.0196385	0.0405374	0.661232
MSDP	CD	cg18107425	NA	NA	NA
MSDP	CD	cg18142162	0.0700501	0.0292982	0.139292
MSDP	CD	cg18209323	-0.0129262	0.0144588	0.535593
MSDP	CD	cg18315060	-0.000867014	0.0190803	0.966612
MSDP	CD	cg18317439	0.116588	0.0925819	0.427253
MSDP	CD	cg18500300	NA	NA	NA
MSDP	CD	cg18537730	NA	NA	NA
MSDP	CD	cg18599081	0.0124856	0.0382557	0.765585
MSDP	CD	cg18878432	NA	NA	NA
MSDP	CD	cg19020855	NA	NA	NA
MSDP	CD	cg19057830	-0.0163415	0.0516187	0.804813
MSDP	CD	cg19084479	-0.0218823	0.0151181	0.284735
MSDP	CD	cg19206146	NA	NA	NA
MSDP	CD	cg19248564	NA	NA	NA
MSDP	CD	cg19265480	NA	NA	NA
MSDP	CD	cg19802458	NA	NA	NA
MSDP	CD	cg19842134	NA	NA	NA
MSDP	CD	cg19895047	-0.0198312	0.0154251	0.267951
MSDP	CD	cg20102045	NA	NA	NA
MSDP	CD	cg20328456	-0.0237262	0.0415057	0.669401
MSDP	CD	cg20366479	NA	NA	NA
MSDP	CD	cg20426959	0.0208997	0.0230471	0.460216
MSDP	CD	cg20453969	NA	NA	NA
MSDP	CD	cg20599405	NA	NA	NA
MSDP	CD	cg20625334	NA	NA	NA
MSDP	CD	cg20703261	0.0391844	0.0385454	0.416321
MSDP	CD	cg20806725	-0.0355384	0.0384939	0.525401
MSDP	CD	cg21048162	NA	NA	NA
MSDP	CD	cg21064451	-0.00100048	0.0185752	0.965744
MSDP	CD	cg21091547	0.0294497	0.0221775	0.276202
MSDP	CD	cg21105875	0.0341511	0.0263847	0.286173
MSDP	CD	cg21167135	NA	NA	NA
MSDP	CD	cg21188533	NA	NA	NA
MSDP	CD	cg21197871	-0.0431673	0.0200673	0.277027
MSDP	CD	cg21234053	-0.0532239	0.046513	0.370988
MSDP	CD	cg21454485	NA	NA	NA
MSDP	CD	cg21529477	NA	NA	NA
MSDP	CD	cg21691065	NA	NA	NA
MSDP	CD	cg21700214	-0.0130757	0.0258505	0.628517
MSDP	CD	cg22629375	0.00156991	0.0155271	0.928688
MSDP	CD	cg22708150	-0.0459551	0.0478896	0.408045
MSDP	CD	cg22979368	0.0386427	0.073422	0.691575
MSDP	CD	cg23006567	NA	NA	NA
MSDP	CD	cg23028178	NA	NA	NA
MSDP	CD	cg23252243	0.0663929	0.0701365	0.517452
MSDP	CD	cg23478547	-0.00432771	0.0503585	0.93306
MSDP	CD	cg23737263	-0.00926508	0.01752	0.649749
MSDP	CD	cg23811268	NA	NA	NA
MSDP	CD	cg23813257	NA	NA	NA
MSDP	CD	cg23902114	-0.0035683	0.0166519	0.865612
MSDP	CD	cg23975840	0.0901947	0.0587875	0.36773
MSDP	CD	cg24087613	NA	NA	NA
MSDP	CD	cg24117468	0.0227935	0.0435391	0.616774
MSDP	CD	cg24136318	0.00527011	0.0513502	0.934891
MSDP	CD	cg24175188	-0.00241227	0.0153259	0.900612
MSDP	CD	cg24330456	0.0260627	0.0461671	0.611849
MSDP	CD	cg24335981	NA	NA	NA
MSDP	CD	cg24401487	0.0441231	0.0146001	0.0942651
MSDP	CD	cg24431515	0.148551	0.0827363	0.32351
MSDP	CD	cg24435348	0.00256343	0.0238672	0.924272
MSDP	CD	cg24741609	-0.0578877	0.0631691	0.427037
MSDP	CD	cg25362120	NA	NA	NA
MSDP	CD	cg25472804	0.0596937	0.0388275	0.367131
MSDP	CD	cg25488284	-0.00148024	0.0149465	0.930142
MSDP	CD	cg25648203	-0.0249113	0.0739017	0.793019
MSDP	CD	cg25767870	NA	NA	NA
MSDP	CD	cg25813942	-0.0243948	0.0161331	0.26965
MSDP	CD	cg26056498	-0.00942003	0.0154369	0.560991
MSDP	CD	cg26178163	0.0342833	0.0217714	0.2134
MSDP	CD	cg26271591	0.0171861	0.0123252	0.221989
MSDP	CD	cg26278699	0.00358667	0.0312252	0.927194
MSDP	CD	cg26377281	-0.0321669	0.0747218	0.741207
MSDP	CD	cg26391794	0.0304384	0.111004	0.80965
MSDP	CD	cg26402417	-0.0201889	0.0469849	0.709287
MSDP	CD	cg26438325	NA	NA	NA
MSDP	CD	cg26548293	0.0635367	0.0298106	0.166746
MSDP	CD	cg26707664	0.0189361	0.0336141	0.673398
MSDP	CD	cg26766885	0.0139676	0.0160195	0.475191
MSDP	CD	cg26829101	-0.0319001	0.0168535	0.309427
MSDP	CD	cg27073431	NA	NA	NA
MSDP	CD	cg27111250	-5.87093e-05	0.0198877	0.998121
MSDP	CD	cg27178191	NA	NA	NA
MSDP	CD	cg27213800	-0.0266792	0.0404886	0.577659
MSDP	CD	cg27264462	NA	NA	NA
MSDP	CD	cg27282900	-0.0462185	0.077064	0.656079
MSDP	CD	cg27544190	NA	NA	NA
MSDP	CD	cg00091302	NA	NA	NA
MSDP	CD	cg00115458	-0.0148622	0.0130466	0.292113
MSDP	CD	cg00179921	NA	NA	NA
MSDP	CD	cg00249264	NA	NA	NA
MSDP	CD	cg00378158	-0.0401085	0.0251745	0.252129
MSDP	CD	cg00452133	-0.00375736	0.0272761	0.903053
MSDP	CD	cg00479240	NA	NA	NA
MSDP	CD	cg00870279	-0.181713	0.207329	0.473218
MSDP	CD	cg00888605	0.0158978	0.0329655	0.677244
MSDP	CD	cg00907008	NA	NA	NA
MSDP	CD	cg00929635	NA	NA	NA
MSDP	CD	cg00966482	0.0108764	0.0249619	0.678279
MSDP	CD	cg00994804	-0.0420433	0.0292516	0.224002
MSDP	CD	cg01066046	-0.0373153	0.0184382	0.292165
MSDP	CD	cg01078048	-0.0214359	0.112029	0.879642
MSDP	CD	cg01254303	NA	NA	NA
MSDP	CD	cg01294327	-0.0333962	0.0370349	0.418178
MSDP	CD	cg01499518	NA	NA	NA
MSDP	CD	cg01512089	0.0081255	0.0340306	0.850788
MSDP	CD	cg01717649	0.00298306	0.0137801	0.864282
MSDP	CD	cg01729837	0.0193381	0.0276181	0.611116
MSDP	CD	cg01909364	NA	NA	NA
MSDP	CD	cg01917340	NA	NA	NA
MSDP	CD	cg01919939	0.0147665	0.0212713	0.559355
MSDP	CD	cg01982833	-0.00548439	0.0155742	0.7425
MSDP	CD	cg02152233	NA	NA	NA
MSDP	CD	cg02181594	-0.0325917	0.0265064	0.273553
MSDP	CD	cg02449975	NA	NA	NA
MSDP	CD	cg02610064	NA	NA	NA
MSDP	CD	cg02621988	NA	NA	NA
MSDP	CD	cg02754470	NA	NA	NA
MSDP	CD	cg02956248	NA	NA	NA
MSDP	CD	cg03345232	-0.0274581	0.0354299	0.473381
MSDP	CD	cg03551508	0.0333946	0.0342343	0.507904
MSDP	CD	cg03858448	NA	NA	NA
MSDP	CD	cg03982897	0.0241742	0.0347624	0.558733
MSDP	CD	cg03995156	-0.135936	0.0681154	0.184094
MSDP	CD	cg04202338	NA	NA	NA
MSDP	CD	cg04390734	-0.0183702	0.0193253	0.442148
MSDP	CD	cg04425617	NA	NA	NA
MSDP	CD	cg04682135	0.00236019	0.0161068	0.8883
MSDP	CD	cg04882213	NA	NA	NA
MSDP	CD	cg04917446	0.0122272	0.0205849	0.574216
MSDP	CD	cg05205351	NA	NA	NA
MSDP	CD	cg05491854	-0.00624107	0.0302828	0.855794
MSDP	CD	cg05525649	-0.0228865	0.0174884	0.281872
MSDP	CD	cg05647733	0.0268624	0.0206533	0.323068
MSDP	CD	cg05783384	NA	NA	NA
MSDP	CD	cg05793930	NA	NA	NA
MSDP	CD	cg05794310	NA	NA	NA
MSDP	CD	cg05845376	-0.0322257	0.0193104	0.156022
MSDP	CD	cg05910124	0.0278576	0.0228328	0.309599
MSDP	CD	cg05930207	NA	NA	NA
MSDP	CD	cg06167719	0.00552607	0.0136365	0.706039
MSDP	CD	cg06311355	NA	NA	NA
MSDP	CD	cg06353075	-0.0565707	0.122404	0.724393
MSDP	CD	cg06357908	NA	NA	NA
MSDP	CD	cg06473363	-0.0106078	0.0693083	0.885767
MSDP	CD	cg06485521	0.00856673	0.0327387	0.810513
MSDP	CD	cg06501295	NA	NA	NA
MSDP	CD	cg06546183	-0.0187166	0.0505133	0.774099
MSDP	CD	cg06607384	NA	NA	NA
MSDP	CD	cg06653796	NA	NA	NA
MSDP	CD	cg06871213	NA	NA	NA
MSDP	CD	cg06941630	-0.0618196	0.0641584	0.406352
MSDP	CD	cg07208891	0.014816	0.0190317	0.578884
MSDP	CD	cg07279557	-0.0264735	0.0373115	0.607147
MSDP	CD	cg07418971	-0.0638439	0.0880872	0.543911
MSDP	CD	cg07553761	NA	NA	NA
MSDP	CD	cg07751331	-0.0208019	0.01621	0.421418
MSDP	CD	cg07898713	NA	NA	NA
MSDP	CD	cg08050115	-0.0123357	0.027418	0.73085
MSDP	CD	cg08359464	NA	NA	NA
MSDP	CD	cg08370430	NA	NA	NA
MSDP	CD	cg08447200	NA	NA	NA
MSDP	CD	cg08527324	NA	NA	NA
MSDP	CD	cg08706907	-0.069284	0.0366854	0.31001
MSDP	CD	cg08818610	-0.0320358	0.0298437	0.36173
MSDP	CD	cg08818716	NA	NA	NA
MSDP	CD	cg08832695	0.00572941	0.0604935	0.933179
MSDP	CD	cg08932654	0.0918556	0.155295	0.659956
MSDP	CD	cg08958168	NA	NA	NA
MSDP	CD	cg08987251	-0.0117524	0.0406798	0.820955
MSDP	CD	cg09065113	NA	NA	NA
MSDP	CD	cg09144707	NA	NA	NA
MSDP	CD	cg09188763	NA	NA	NA
MSDP	CD	cg09322555	0.168479	0.243797	0.56096
MSDP	CD	cg09608064	-0.103394	0.0243472	0.147229
MSDP	CD	cg10067538	-0.0115779	0.023988	0.713727
MSDP	CD	cg10551329	NA	NA	NA
MSDP	CD	cg10805039	NA	NA	NA
MSDP	CD	cg11041817	-0.0376237	0.0885653	0.744262
MSDP	CD	cg11143953	-0.0156085	0.0134682	0.330359
MSDP	CD	cg11245806	0.051205	0.0288909	0.151023
MSDP	CD	cg11850468	0.0256827	0.016183	0.35795
MSDP	CD	cg12057127	0.060192	0.0310701	0.148103
MSDP	CD	cg12072028	-0.0283587	0.0383585	0.500757
MSDP	CD	cg12136950	0.0121766	0.0237121	0.623394
MSDP	CD	cg12182937	-0.0321253	0.0403047	0.571589
MSDP	CD	cg12217625	NA	NA	NA
MSDP	CD	cg12477880	0.0341018	0.0297717	0.315899
MSDP	CD	cg12638776	0.0530768	0.0473637	0.463828
MSDP	CD	cg12724826	NA	NA	NA
MSDP	CD	cg12793610	NA	NA	NA
MSDP	CD	cg12958561	-0.0456915	0.0452101	0.496629
MSDP	CD	cg13215995	0.0615969	0.0176273	0.177441
MSDP	CD	cg13320683	NA	NA	NA
MSDP	CD	cg13392957	-0.00239338	0.0260005	0.941563
MSDP	CD	cg13407335	-0.0274916	0.040133	0.617649
MSDP	CD	cg13625026	NA	NA	NA
MSDP	CD	cg13668490	NA	NA	NA
MSDP	CD	cg13933070	NA	NA	NA
MSDP	CD	cg14035521	0.00532891	0.0217593	0.818582
MSDP	CD	cg14076231	-0.0139236	0.0186457	0.496717
MSDP	CD	cg14115597	NA	NA	NA
MSDP	CD	cg14331765	NA	NA	NA
MSDP	CD	cg14359052	NA	NA	NA
MSDP	CD	cg14434213	-0.0209968	0.0347268	0.653796
MSDP	CD	cg14478475	NA	NA	NA
MSDP	CD	cg14643075	NA	NA	NA
MSDP	CD	cg14659662	0.00900038	0.0103275	0.423348
MSDP	CD	cg14786790	NA	NA	NA
MSDP	CD	cg14929076	NA	NA	NA
MSDP	CD	cg15090440	0.0195792	0.0190988	0.413087
MSDP	CD	cg15380744	0.00811534	0.0239834	0.767302
MSDP	CD	cg15408734	-0.0162312	0.0121978	0.275397
MSDP	CD	cg15464148	NA	NA	NA
MSDP	CD	cg15627089	NA	NA	NA
MSDP	CD	cg15628222	NA	NA	NA
MSDP	CD	cg15650298	-0.00457394	0.0369202	0.912733
MSDP	CD	cg15720112	0.0222151	0.0155101	0.20203
MSDP	CD	cg16014606	0.00520565	0.0359318	0.898091
MSDP	CD	cg16109423	NA	NA	NA
MSDP	CD	cg16119505	NA	NA	NA
MSDP	CD	cg16715127	NA	NA	NA
MSDP	CD	cg16809457	NA	NA	NA
MSDP	CD	cg16994941	NA	NA	NA
MSDP	CD	cg17168157	NA	NA	NA
MSDP	CD	cg17404981	0.0214206	0.0174902	0.345354
MSDP	CD	cg17464815	-0.00892661	0.019997	0.732713
MSDP	CD	cg17516571	NA	NA	NA
MSDP	CD	cg17598923	0.00580519	0.0277183	0.853504
MSDP	CD	cg17824540	NA	NA	NA
MSDP	CD	cg17864487	-0.0061815	0.0401027	0.902637
MSDP	CD	cg17944572	-0.0587297	0.0614049	0.514174
MSDP	CD	cg17965690	NA	NA	NA
MSDP	CD	cg17976873	0.00352341	0.0146921	0.819993
MSDP	CD	cg18171204	-0.044384	0.0421493	0.483563
MSDP	CD	cg18212064	NA	NA	NA
MSDP	CD	cg18369516	0.00404771	0.0185559	0.841319
MSDP	CD	cg18422587	0.00107088	0.0288718	0.971142
MSDP	CD	cg18665594	0.0112403	0.0181223	0.57902
MSDP	CD	cg18735146	NA	NA	NA
MSDP	CD	cg18818075	-0.0570129	0.0322866	0.328034
MSDP	CD	cg18927077	0.0143173	0.0215579	0.574925
MSDP	CD	cg19153828	-0.00129147	0.0416951	0.976774
MSDP	CD	cg19347790	NA	NA	NA
MSDP	CD	cg19530728	NA	NA	NA
MSDP	CD	cg19733736	0.0308325	0.0240844	0.269679
MSDP	CD	cg19757176	0.00808949	0.0256934	0.765593
MSDP	CD	cg19978242	0.142363	0.045811	0.198196
MSDP	CD	cg20282814	-0.042564	0.0312617	0.403288
MSDP	CD	cg20319698	NA	NA	NA
MSDP	CD	cg20415053	-0.00758794	0.0141844	0.609251
MSDP	CD	cg20469837	-0.0288002	0.0172288	0.343207
MSDP	CD	cg20492912	NA	NA	NA
MSDP	CD	cg20530855	NA	NA	NA
MSDP	CD	cg20533899	-0.00123986	0.0716909	0.988991
MSDP	CD	cg20893956	-0.00366554	0.0313778	0.917676
MSDP	CD	cg21484547	NA	NA	NA
MSDP	CD	cg21542881	NA	NA	NA
MSDP	CD	cg21544415	NA	NA	NA
MSDP	CD	cg21711214	0.0264603	0.0317634	0.557825
MSDP	CD	cg21764262	0.171562	0.198401	0.478337
MSDP	CD	cg21883293	NA	NA	NA
MSDP	CD	cg22177868	0.0312254	0.0353511	0.442125
MSDP	CD	cg22330875	NA	NA	NA
MSDP	CD	cg22516162	0.0025511	0.0274962	0.931927
MSDP	CD	cg22778120	0.0194155	0.0195923	0.377792
MSDP	CD	cg22833618	0.0339917	0.0191967	0.174742
MSDP	CD	cg22991506	NA	NA	NA
MSDP	CD	cg23059946	NA	NA	NA
MSDP	CD	cg23079252	-0.0458809	0.0606412	0.528272
MSDP	CD	cg23245942	0.0360757	0.0213645	0.189882
MSDP	CD	cg23359665	NA	NA	NA
MSDP	CD	cg23662178	-0.0226194	0.034748	0.63264
MSDP	CD	cg23793686	-0.0237633	0.0778647	0.811428
MSDP	CD	cg23902550	NA	NA	NA
MSDP	CD	cg23918296	0.0257679	0.0477714	0.643628
MSDP	CD	cg23964386	-0.00754781	0.0184253	0.694313
MSDP	CD	cg24185852	NA	NA	NA
MSDP	CD	cg24562149	NA	NA	NA
MSDP	CD	cg24612707	0.0169989	0.0144251	0.447973
MSDP	CD	cg24631162	-0.0500642	0.163073	0.778917
MSDP	CD	cg24677093	NA	NA	NA
MSDP	CD	cg24953596	-0.0769274	0.11482	0.624207
MSDP	CD	cg24980413	-0.00755934	0.037808	0.860013
MSDP	CD	cg25136988	0.00972301	0.0518514	0.860383
MSDP	CD	cg25150953	-0.00921771	0.0365987	0.817418
MSDP	CD	cg25413977	0.0233913	0.0227158	0.490675
MSDP	CD	cg25594165	NA	NA	NA
MSDP	CD	cg25610702	NA	NA	NA
MSDP	CD	cg25724260	0.00715199	0.0194498	0.775674
MSDP	CD	cg25798647	NA	NA	NA
MSDP	CD	cg25880537	-0.0289103	0.0366058	0.574436
MSDP	CD	cg25956097	NA	NA	NA
MSDP	CD	cg26084700	0.0139835	0.0145761	0.408158
MSDP	CD	cg26265787	0.169395	0.0405487	0.149575
MSDP	CD	cg26360197	NA	NA	NA
MSDP	CD	cg26396492	0.00490538	0.0397197	0.921774
MSDP	CD	cg26433034	0.0311708	0.026337	0.446615
MSDP	CD	cg26749518	NA	NA	NA
MSDP	CD	cg26799474	NA	NA	NA
MSDP	CD	cg26817573	0.000754454	0.187736	0.996949
MSDP	CD	cg26904169	-0.0256776	0.0406096	0.591833
MSDP	CD	cg27182159	0.128787	0.0247308	0.0349532
MSDP	CD	cg27214730	NA	NA	NA
MSDP	CD	cg27461259	NA	NA	NA
MSDP	CD	cg27639662	-0.00629886	0.0181779	0.787647
MSDP	CD	cg00056257	0.00965925	0.0284884	0.756911
MSDP	CD	cg00071265	-0.00669068	0.0123371	0.641945
MSDP	CD	cg00285294	NA	NA	NA
MSDP	CD	cg00383167	NA	NA	NA
MSDP	CD	cg00394823	NA	NA	NA
MSDP	CD	cg00542975	-0.0593167	0.0514166	0.367891
MSDP	CD	cg00576550	0.083586	0.0942406	0.538098
MSDP	CD	cg00961617	NA	NA	NA
MSDP	CD	cg00969446	0.0546422	0.102056	0.687054
MSDP	CD	cg01092108	-0.0049571	0.0172903	0.788581
MSDP	CD	cg01125463	0.0113756	0.0397287	0.801559
MSDP	CD	cg01209984	-0.128659	0.1856	0.614112
MSDP	CD	cg01396774	NA	NA	NA
MSDP	CD	cg01664727	0.104599	0.048724	0.0983374
MSDP	CD	cg01857838	NA	NA	NA
MSDP	CD	cg01910419	-0.0389852	0.0247824	0.166758
MSDP	CD	cg01937809	NA	NA	NA
MSDP	CD	cg02017109	NA	NA	NA
MSDP	CD	cg02154074	0.00399011	0.0201404	0.861266
MSDP	CD	cg02336827	-0.0294859	0.0571706	0.657381
MSDP	CD	cg02345146	0.141751	0.170978	0.559324
MSDP	CD	cg02393699	-0.0454229	0.0284055	0.355779
MSDP	CD	cg02500990	-0.0367806	0.0255384	0.386377
MSDP	CD	cg02534163	0.0151215	0.0136589	0.349052
MSDP	CD	cg02725453	-0.0178863	0.0178068	0.420936
MSDP	CD	cg02887458	0.016384	0.0204436	0.50697
MSDP	CD	cg03302546	NA	NA	NA
MSDP	CD	cg03401656	NA	NA	NA
MSDP	CD	cg03423767	0.0493151	0.0260418	0.309302
MSDP	CD	cg03433241	0.0209324	0.0765279	0.830025
MSDP	CD	cg03743262	NA	NA	NA
MSDP	CD	cg03962527	0.0166253	0.0200916	0.494983
MSDP	CD	cg04011995	0.0233284	0.0158894	0.279782
MSDP	CD	cg04015962	NA	NA	NA
MSDP	CD	cg04103918	0.0701668	0.0402085	0.331272
MSDP	CD	cg04494051	NA	NA	NA
MSDP	CD	cg04569583	0.00875351	0.0295955	0.816925
MSDP	CD	cg04848349	0.00831271	0.0236307	0.748265
MSDP	CD	cg04857257	-0.00436508	0.0531052	0.947789
MSDP	CD	cg04875514	NA	NA	NA
MSDP	CD	cg04912316	NA	NA	NA
MSDP	CD	cg04917197	0.0309804	0.0264692	0.362417
MSDP	CD	cg04955573	-0.442442	0.180185	0.246207
MSDP	CD	cg05288253	NA	NA	NA
MSDP	CD	cg05442477	0.0178186	0.0152981	0.364257
MSDP	CD	cg05552035	NA	NA	NA
MSDP	CD	cg05689110	NA	NA	NA
MSDP	CD	cg05751343	-0.116524	0.0283446	0.151908
MSDP	CD	cg05753993	0.0031966	0.0199367	0.878892
MSDP	CD	cg05799596	NA	NA	NA
MSDP	CD	cg06022607	NA	NA	NA
MSDP	CD	cg06166490	-0.0586717	0.0380457	0.366237
MSDP	CD	cg06329392	NA	NA	NA
MSDP	CD	cg06671710	-0.0356489	0.0242113	0.179128
MSDP	CD	cg06812836	-0.0445096	0.024151	0.206657
MSDP	CD	cg07136905	-0.0319902	0.0389356	0.471506
MSDP	CD	cg07214490	NA	NA	NA
MSDP	CD	cg07405182	NA	NA	NA
MSDP	CD	cg07422042	0.00492401	0.0165129	0.780404
MSDP	CD	cg07571337	NA	NA	NA
MSDP	CD	cg07712663	-0.00461799	0.0176299	0.806303
MSDP	CD	cg07838048	0.0025259	0.0553953	0.970992
MSDP	CD	cg07879785	NA	NA	NA
MSDP	CD	cg07945733	0.0466958	0.0272969	0.229272
MSDP	CD	cg07963563	NA	NA	NA
MSDP	CD	cg07970325	0.0310755	0.0140003	0.269475
MSDP	CD	cg07986887	-0.0184866	0.0334164	0.61867
MSDP	CD	cg08251399	NA	NA	NA
MSDP	CD	cg08285446	0.0241608	0.0311042	0.472423
MSDP	CD	cg08421910	0.00625191	0.0158414	0.7607
MSDP	CD	cg08471846	0.0366459	0.0676729	0.684042
MSDP	CD	cg08474748	0.0418529	0.0208303	0.0844617
MSDP	CD	cg08568736	0.00604698	0.0197307	0.788205
MSDP	CD	cg08575722	NA	NA	NA
MSDP	CD	cg08939850	0.0144954	0.0230449	0.642554
MSDP	CD	cg08962185	-0.068149	0.0237813	0.213744
MSDP	CD	cg09007290	NA	NA	NA
MSDP	CD	cg09112081	0.0181588	0.0239715	0.50381
MSDP	CD	cg09244707	NA	NA	NA
MSDP	CD	cg09439920	-0.00147607	0.0202364	0.953646
MSDP	CD	cg09473396	0.00943054	0.00916263	0.337612
MSDP	CD	cg09488203	-0.0287402	0.0299183	0.512785
MSDP	CD	cg09506473	0.0517036	0.0165481	0.088977
MSDP	CD	cg09825327	NA	NA	NA
MSDP	CD	cg10189135	0.0403727	0.04216	0.513784
MSDP	CD	cg10313410	NA	NA	NA
MSDP	CD	cg10452581	0.0449526	0.0369701	0.26968
MSDP	CD	cg10518543	-0.0155804	0.04205	0.746557
MSDP	CD	cg10536276	NA	NA	NA
MSDP	CD	cg10691866	NA	NA	NA
MSDP	CD	cg10735015	NA	NA	NA
MSDP	CD	cg10854819	-0.0319803	0.0239655	0.409414
MSDP	CD	cg10999992	NA	NA	NA
MSDP	CD	cg11070193	-0.024877	0.0169204	0.179698
MSDP	CD	cg11147278	-0.0221343	0.0241166	0.455609
MSDP	CD	cg11219411	0.00314631	0.0185398	0.870819
MSDP	CD	cg11386011	NA	NA	NA
MSDP	CD	cg11688410	NA	NA	NA
MSDP	CD	cg11858450	-0.129813	0.11455	0.460287
MSDP	CD	cg12037550	-0.0184227	0.0237429	0.467267
MSDP	CD	cg12062782	NA	NA	NA
MSDP	CD	cg12088387	NA	NA	NA
MSDP	CD	cg12150022	0.0105352	0.0182843	0.622688
MSDP	CD	cg12197752	0.0125961	0.0142674	0.427178
MSDP	CD	cg12205435	0.0251661	0.0200947	0.257035
MSDP	CD	cg12322877	NA	NA	NA
MSDP	CD	cg12833872	-0.0208584	0.0207958	0.499043
MSDP	CD	cg12934258	NA	NA	NA
MSDP	CD	cg12990614	NA	NA	NA
MSDP	CD	cg13275609	-0.011188	0.0235724	0.667468
MSDP	CD	cg13320146	NA	NA	NA
MSDP	CD	cg13382072	NA	NA	NA
MSDP	CD	cg13885120	NA	NA	NA
MSDP	CD	cg14016418	-0.106914	0.149696	0.605171
MSDP	CD	cg14034325	NA	NA	NA
MSDP	CD	cg14041855	0.0120119	0.0168577	0.507989
MSDP	CD	cg14130039	0.162756	0.0593803	0.0712834
MSDP	CD	cg14338526	NA	NA	NA
MSDP	CD	cg14348540	0.00949823	0.047748	0.874993
MSDP	CD	cg14398883	NA	NA	NA
MSDP	CD	cg14400541	-0.0238096	0.0290183	0.472054
MSDP	CD	cg14437551	0.0269449	0.0549869	0.64486
MSDP	CD	cg14508358	-0.0173521	0.0165796	0.343221
MSDP	CD	cg14645861	NA	NA	NA
MSDP	CD	cg14661400	NA	NA	NA
MSDP	CD	cg14976741	0.0282242	0.0125537	0.110114
MSDP	CD	cg15059065	2.38803e-06	0.0757747	0.999976
MSDP	CD	cg15117754	NA	NA	NA
MSDP	CD	cg15253520	0.0123113	0.0148855	0.445863
MSDP	CD	cg15356553	-0.0268036	0.0227108	0.447497
MSDP	CD	cg15581429	-0.000556198	0.0246287	0.984033
MSDP	CD	cg15702185	NA	NA	NA
MSDP	CD	cg15903032	NA	NA	NA
MSDP	CD	cg16024702	NA	NA	NA
MSDP	CD	cg16031250	NA	NA	NA
MSDP	CD	cg16092017	0.00781192	0.0369313	0.867295
MSDP	CD	cg16296417	NA	NA	NA
MSDP	CD	cg16489360	-0.0266299	0.0282416	0.518693
MSDP	CD	cg16848873	-0.148456	0.0748316	0.185716
MSDP	CD	cg17072519	NA	NA	NA
MSDP	CD	cg17095731	0.0262655	0.0285348	0.526348
MSDP	CD	cg17131579	0.0174847	0.0378573	0.668185
MSDP	CD	cg17168836	-0.0179447	0.032319	0.677326
MSDP	CD	cg17213154	0.00185784	0.126774	0.990671
MSDP	CD	cg17375396	NA	NA	NA
MSDP	CD	cg17382939	NA	NA	NA
MSDP	CD	cg17419597	NA	NA	NA
MSDP	CD	cg17481936	-0.051975	0.0297537	0.178995
MSDP	CD	cg17710804	NA	NA	NA
MSDP	CD	cg17847044	-0.0338052	0.0264983	0.224368
MSDP	CD	cg17915189	NA	NA	NA
MSDP	CD	cg17974684	-0.000234768	0.0763728	0.99774
MSDP	CD	cg18379295	-0.0392915	0.0299405	0.319794
MSDP	CD	cg19131647	-0.00974147	0.0435897	0.860027
MSDP	CD	cg19149789	0.0139544	0.43135	0.979412
MSDP	CD	cg19200440	-0.0114565	0.106687	0.919655
MSDP	CD	cg19594666	NA	NA	NA
MSDP	CD	cg19623054	0.00524501	0.0174564	0.783442
MSDP	CD	cg20654462	-0.0176504	0.028186	0.575586
MSDP	CD	cg20718319	NA	NA	NA
MSDP	CD	cg20826740	-0.00409498	0.0125126	0.756722
MSDP	CD	cg21141030	NA	NA	NA
MSDP	CD	cg21157690	-0.00645297	0.0187648	0.753623
MSDP	CD	cg21515003	0.0514005	0.042141	0.346883
MSDP	CD	cg21697812	-0.00534171	0.0470214	0.927988
MSDP	CD	cg21776010	NA	NA	NA
MSDP	CD	cg21784396	0.00467936	0.0319365	0.907381
MSDP	CD	cg21830368	0.014217	0.0212879	0.625148
MSDP	CD	cg21880888	NA	NA	NA
MSDP	CD	cg21885361	-0.0424377	0.0144146	0.0321046
MSDP	CD	cg21999229	0.0667773	0.0280165	0.0757007
MSDP	CD	cg22727233	-0.0697536	0.0733258	0.373143
MSDP	CD	cg23095988	0.176183	0.142764	0.433538
MSDP	CD	cg23098018	NA	NA	NA
MSDP	CD	cg23277693	-0.0125229	0.018394	0.566238
MSDP	CD	cg23371016	-0.018526	0.0158977	0.364072
MSDP	CD	cg23507953	0.0112477	0.0529475	0.851455
MSDP	CD	cg23541617	-0.00773826	0.0172469	0.676898
MSDP	CD	cg23678210	NA	NA	NA
MSDP	CD	cg23685994	0.0342006	0.0178681	0.306498
MSDP	CD	cg23705989	0.0893205	0.0524946	0.338258
MSDP	CD	cg23731826	NA	NA	NA
MSDP	CD	cg24024660	NA	NA	NA
MSDP	CD	cg24105287	0.0699557	0.059929	0.450952
MSDP	CD	cg24124954	0.15877	0.100265	0.164394
MSDP	CD	cg24496745	NA	NA	NA
MSDP	CD	cg24542714	0.0027258	0.0233063	0.912532
MSDP	CD	cg24748631	NA	NA	NA
MSDP	CD	cg24902842	NA	NA	NA
MSDP	CD	cg25217583	NA	NA	NA
MSDP	CD	cg25293325	NA	NA	NA
MSDP	CD	cg25399743	0.0114673	0.0158519	0.486007
MSDP	CD	cg25573884	NA	NA	NA
MSDP	CD	cg25598840	NA	NA	NA
MSDP	CD	cg26009832	-0.0216889	0.0314179	0.561332
MSDP	CD	cg26257411	-0.00743159	0.0839006	0.933676
MSDP	CD	cg26296574	NA	NA	NA
MSDP	CD	cg26614563	NA	NA	NA
MSDP	CD	cg26664752	0.0629749	0.0305025	0.107891
MSDP	CD	cg27058497	-0.0666009	0.0457796	0.282958
MSDP	CD	cg27176357	NA	NA	NA
MSDP	CD	cg27312916	0.0514657	0.0471381	0.472077
MSDP	CD	cg27315077	0.0207345	0.0747657	0.827777
MSDP	CD	cg27337194	NA	NA	NA
MSDP	CD	cg27351978	-0.0225217	0.0166946	0.235194
MSDP	CD	cg27517345	-0.000695666	0.0248002	0.982147
MSDP	CD	cg27532171	-0.0108893	0.0289422	0.770906
MSDP	CD	cg00101629	NA	NA	NA
MSDP	CD	cg00176496	NA	NA	NA
MSDP	CD	cg00186909	NA	NA	NA
MSDP	CD	cg00239353	-0.0183508	0.0436584	0.715101
MSDP	CD	cg00305585	0.0220922	0.0422814	0.653432
MSDP	CD	cg00346392	NA	NA	NA
MSDP	CD	cg00377497	0.0184423	0.0135502	0.245134
MSDP	CD	cg00422488	NA	NA	NA
MSDP	CD	cg00832476	NA	NA	NA
MSDP	CD	cg00933411	-0.00849255	0.0256804	0.772301
MSDP	CD	cg01020427	-0.0078023	0.0293016	0.814966
MSDP	CD	cg01075005	-0.173278	0.11232	0.366128
MSDP	CD	cg01279538	-0.0173662	0.0230871	0.589437
MSDP	CD	cg01281718	NA	NA	NA
MSDP	CD	cg01299997	0.0092846	0.0453479	0.85672
MSDP	CD	cg01340991	-0.00947633	0.0155736	0.575724
MSDP	CD	cg01676105	-0.0371937	0.0332596	0.464489
MSDP	CD	cg01686739	0.023927	0.0299147	0.570508
MSDP	CD	cg01832012	NA	NA	NA
MSDP	CD	cg01906695	0.0309611	0.0588302	0.69159
MSDP	CD	cg01963374	NA	NA	NA
MSDP	CD	cg02264288	NA	NA	NA
MSDP	CD	cg02273477	NA	NA	NA
MSDP	CD	cg02482603	-0.0129316	0.0236961	0.639988
MSDP	CD	cg02512168	NA	NA	NA
MSDP	CD	cg02525435	0.00846603	0.0155779	0.641288
MSDP	CD	cg02770097	0.0134071	0.0205309	0.631717
MSDP	CD	cg02840179	NA	NA	NA
MSDP	CD	cg02853355	NA	NA	NA
MSDP	CD	cg02853553	-0.000835875	0.0643105	0.991726
MSDP	CD	cg03073218	NA	NA	NA
MSDP	CD	cg03125341	-0.0480881	0.024366	0.187148
MSDP	CD	cg03252786	0.0393859	0.0393177	0.362456
MSDP	CD	cg03517073	0.00186862	0.0226339	0.941722
MSDP	CD	cg03598731	NA	NA	NA
MSDP	CD	cg03794617	-0.0281261	0.0279483	0.420209
MSDP	CD	cg04017036	0.0854841	0.0227467	0.165563
MSDP	CD	cg04027736	-0.0410932	0.0237338	0.225516
MSDP	CD	cg04063345	0.00468157	0.0225059	0.854477
MSDP	CD	cg04070601	NA	NA	NA
MSDP	CD	cg04084236	-0.0187403	0.0443154	0.745302
MSDP	CD	cg04304130	0.00232467	0.0284322	0.938764
MSDP	CD	cg04476874	NA	NA	NA
MSDP	CD	cg04565740	-0.782956	0.373269	0.283212
MSDP	CD	cg04582938	NA	NA	NA
MSDP	CD	cg04636834	NA	NA	NA
MSDP	CD	cg04907244	-0.0521175	0.0560834	0.388599
MSDP	CD	cg05007126	-0.037764	0.0621473	0.605224
MSDP	CD	cg05012902	0.0112321	0.03607	0.807817
MSDP	CD	cg05150608	-0.000655421	0.0116606	0.956554
MSDP	CD	cg05467458	0.0223631	0.0236673	0.444451
MSDP	CD	cg05527044	NA	NA	NA
MSDP	CD	cg05603985	NA	NA	NA
MSDP	CD	cg05670472	0.184631	0.150044	0.434441
MSDP	CD	cg05674437	NA	NA	NA
MSDP	CD	cg05711036	-0.0125641	0.0198541	0.571794
MSDP	CD	cg05794813	0.0258479	0.0362884	0.605979
MSDP	CD	cg05906166	0.00379401	0.0214095	0.888343
MSDP	CD	cg06142740	NA	NA	NA
MSDP	CD	cg06294700	0.0281956	0.0718496	0.76193
MSDP	CD	cg06671387	-0.0471986	0.0381564	0.43281
MSDP	CD	cg06751612	NA	NA	NA
MSDP	CD	cg06759518	-0.00697498	0.0216148	0.768109
MSDP	CD	cg06900355	0.0112469	0.0334118	0.768446
MSDP	CD	cg06942649	-0.0284482	0.0150357	0.100374
MSDP	CD	cg07096305	NA	NA	NA
MSDP	CD	cg07504727	-0.00247836	0.0106127	0.826816
MSDP	CD	cg07584669	NA	NA	NA
MSDP	CD	cg07586008	NA	NA	NA
MSDP	CD	cg07746998	0.0406941	0.0356699	0.336756
MSDP	CD	cg07814122	-0.0236378	0.0157057	0.271245
MSDP	CD	cg07890839	0.0168305	0.0112705	0.232193
MSDP	CD	cg08069902	NA	NA	NA
MSDP	CD	cg08079806	NA	NA	NA
MSDP	CD	cg08133584	NA	NA	NA
MSDP	CD	cg08157684	NA	NA	NA
MSDP	CD	cg08234689	-0.044867	0.0154372	0.0438351
MSDP	CD	cg08462127	0.014154	0.0300318	0.719617
MSDP	CD	cg08534342	NA	NA	NA
MSDP	CD	cg08824344	NA	NA	NA
MSDP	CD	cg09057517	-0.0149998	0.0262454	0.669456
MSDP	CD	cg09256832	NA	NA	NA
MSDP	CD	cg09482093	NA	NA	NA
MSDP	CD	cg09497409	0.0564044	0.0227688	0.0894861
MSDP	CD	cg09580592	0.0282755	0.0362115	0.577953
MSDP	CD	cg09619598	-0.00429274	0.0161864	0.798491
MSDP	CD	cg09621572	0.0450044	0.0481172	0.392567
MSDP	CD	cg09740560	-0.166999	0.0365853	0.137298
MSDP	CD	cg09760963	NA	NA	NA
MSDP	CD	cg09888330	NA	NA	NA
MSDP	CD	cg10163377	0.000509173	0.0191227	0.980033
MSDP	CD	cg10181414	-0.0349859	0.0217712	0.35437
MSDP	CD	cg10211062	NA	NA	NA
MSDP	CD	cg10265016	-0.00724275	0.0175694	0.694489
MSDP	CD	cg10319053	-0.00136269	0.0498661	0.982607
MSDP	CD	cg10455971	0.0132223	0.0207784	0.56978
MSDP	CD	cg11058904	-0.00339057	0.0276246	0.922252
MSDP	CD	cg11063110	-0.0490661	0.0203658	0.250464
MSDP	CD	cg11100795	0.0241813	0.0260318	0.383847
MSDP	CD	cg11242978	NA	NA	NA
MSDP	CD	cg11328127	0.0134744	0.027442	0.709425
MSDP	CD	cg11478024	0.0318023	0.0168139	0.154935
MSDP	CD	cg11605355	-0.017703	0.0141746	0.338055
MSDP	CD	cg11609571	0.0681593	0.0272284	0.241953
MSDP	CD	cg11713658	0.256533	0.10132	0.239468
MSDP	CD	cg11886965	-0.0204802	0.0519011	0.713274
MSDP	CD	cg12031962	-0.0185464	0.0159028	0.287775
MSDP	CD	cg12091498	0.00189889	0.0771221	0.982592
MSDP	CD	cg12257156	0.000253229	0.0161495	0.988474
MSDP	CD	cg12283398	0.0052469	0.208787	0.984005
MSDP	CD	cg12419863	0.0311712	0.058197	0.686953
MSDP	CD	cg12474798	NA	NA	NA
MSDP	CD	cg12837463	-0.0304341	0.0881076	0.788268
MSDP	CD	cg12991385	NA	NA	NA
MSDP	CD	cg13237945	0.000302077	0.0404152	0.995242
MSDP	CD	cg13334727	0.0999986	0.0261308	0.0620008
MSDP	CD	cg13567403	-0.0247076	0.023712	0.486911
MSDP	CD	cg13692655	NA	NA	NA
MSDP	CD	cg13742400	NA	NA	NA
MSDP	CD	cg13882090	0.288917	0.1761	0.242559
MSDP	CD	cg13925163	NA	NA	NA
MSDP	CD	cg14030904	-0.0261749	0.023224	0.341725
MSDP	CD	cg14980255	NA	NA	NA
MSDP	CD	cg15488978	0.0912467	0.0461229	0.297949
MSDP	CD	cg15555017	-0.0202508	0.0280729	0.510597
MSDP	CD	cg15973098	-0.0729796	0.0437952	0.344089
MSDP	CD	cg16112050	-0.00713781	0.0435562	0.884893
MSDP	CD	cg16303562	-0.0288783	0.0233738	0.342079
MSDP	CD	cg16430538	0.0138117	0.0557024	0.845267
MSDP	CD	cg16535667	0.00764849	0.0280904	0.81094
MSDP	CD	cg16587010	0.00892449	0.0149409	0.657215
MSDP	CD	cg16617872	0.0658848	0.0561019	0.324981
MSDP	CD	cg16884400	NA	NA	NA
MSDP	CD	cg16954577	0.00112021	0.0198222	0.960071
MSDP	CD	cg17025683	-0.0652334	0.171669	0.768816
MSDP	CD	cg17044311	-0.0131344	0.0235116	0.63261
MSDP	CD	cg17076667	0.0135343	0.0273722	0.707663
MSDP	CD	cg17139085	NA	NA	NA
MSDP	CD	cg17469479	NA	NA	NA
MSDP	CD	cg17748769	0.0331943	0.0401045	0.55984
MSDP	CD	cg17816357	0.00653249	0.014873	0.683188
MSDP	CD	cg17818435	NA	NA	NA
MSDP	CD	cg17826679	NA	NA	NA
MSDP	CD	cg18515868	0.0338549	0.0293081	0.454252
MSDP	CD	cg18617808	NA	NA	NA
MSDP	CD	cg18941031	-0.106758	0.0467113	0.262572
MSDP	CD	cg19013399	NA	NA	NA
MSDP	CD	cg19399165	NA	NA	NA
MSDP	CD	cg19537511	NA	NA	NA
MSDP	CD	cg19590598	0.0669637	0.0465555	0.286933
MSDP	CD	cg19759478	-0.0061157	0.0172342	0.756622
MSDP	CD	cg19999682	NA	NA	NA
MSDP	CD	cg20102019	-0.0113428	0.0188316	0.561823
MSDP	CD	cg20117103	0.0413631	0.0298192	0.397648
MSDP	CD	cg20148334	NA	NA	NA
MSDP	CD	cg20152430	-0.0558449	0.0779473	0.604228
MSDP	CD	cg20225999	-0.0195329	0.0320974	0.651972
MSDP	CD	cg20329047	0.00482778	0.0148973	0.767164
MSDP	CD	cg20442128	NA	NA	NA
MSDP	CD	cg20544437	-0.0715499	0.0290629	0.0907147
MSDP	CD	cg20547777	-0.0116186	0.0260147	0.698854
MSDP	CD	cg20684110	NA	NA	NA
MSDP	CD	cg20765441	-0.0102621	0.0160787	0.551399
MSDP	CD	cg20945261	NA	NA	NA
MSDP	CD	cg20982735	0.0448471	0.0218052	0.108857
MSDP	CD	cg21030400	-0.0256329	0.0793419	0.777293
MSDP	CD	cg21166092	NA	NA	NA
MSDP	CD	cg21175585	-0.0148163	0.0347376	0.691682
MSDP	CD	cg21347874	-0.0211736	0.0466441	0.72872
MSDP	CD	cg21599336	NA	NA	NA
MSDP	CD	cg21697944	0.032577	0.0238299	0.402059
MSDP	CD	cg21871330	0.0247742	0.016033	0.16088
MSDP	CD	cg21893358	-0.0110909	0.0206175	0.685808
MSDP	CD	cg22127848	-0.0181387	0.0255118	0.550824
MSDP	CD	cg22283115	-0.00774179	0.0403518	0.879326
MSDP	CD	cg22380161	0.0376415	0.0438241	0.423365
MSDP	CD	cg22456178	NA	NA	NA
MSDP	CD	cg22512830	0.0278851	0.083248	0.769521
MSDP	CD	cg22558685	-0.000144566	0.0160496	0.993245
MSDP	CD	cg22622440	-0.167172	0.259681	0.635869
MSDP	CD	cg22632947	-0.0176774	0.0132501	0.409482
MSDP	CD	cg22805485	-0.0029735	0.0148887	0.847381
MSDP	CD	cg23129573	NA	NA	NA
MSDP	CD	cg23251141	-0.00394737	0.0263676	0.89473
MSDP	CD	cg23255283	0.0422141	0.0563965	0.590936
MSDP	CD	cg23289456	-0.0410396	0.0773388	0.648693
MSDP	CD	cg23419447	NA	NA	NA
MSDP	CD	cg23541923	-0.01173	0.0326116	0.727375
MSDP	CD	cg23616212	0.0229354	0.0203856	0.323498
MSDP	CD	cg24304210	NA	NA	NA
MSDP	CD	cg24439713	NA	NA	NA
MSDP	CD	cg24480012	0.00570317	0.0722111	0.942022
MSDP	CD	cg24516497	NA	NA	NA
MSDP	CD	cg24639902	NA	NA	NA
MSDP	CD	cg24671734	NA	NA	NA
MSDP	CD	cg24750391	0.0027123	0.0387354	0.955496
MSDP	CD	cg24778896	0.00802054	0.0471266	0.880519
MSDP	CD	cg24851818	-0.017838	0.0272038	0.547806
MSDP	CD	cg24933919	NA	NA	NA
MSDP	CD	cg25097610	0.0211261	0.0242183	0.432267
MSDP	CD	cg25254170	0.0322155	0.0334289	0.511766
MSDP	CD	cg25295740	0.0114622	0.0489038	0.836496
MSDP	CD	cg25505570	NA	NA	NA
MSDP	CD	cg25947970	NA	NA	NA
MSDP	CD	cg25953688	NA	NA	NA
MSDP	CD	cg26338757	0.0165317	0.0195995	0.487762
MSDP	CD	cg26457248	NA	NA	NA
MSDP	CD	cg26587870	-0.0391816	0.0224937	0.179892
MSDP	CD	cg26725502	NA	NA	NA
MSDP	CD	cg26828842	NA	NA	NA
MSDP	CD	cg27155939	NA	NA	NA
MSDP	CD	cg27179866	-0.11258	0.128915	0.446778
MSDP	CD	cg27294008	0.0151962	0.045767	0.75333
MSDP	CD	cg27509052	0.0362968	0.029166	0.281257
MSDP	CD	cg27513339	NA	NA	NA
MSDP	CD	cg27621513	0.00812726	0.0532253	0.903536
MSDP	CD	cg27659768	0.000402369	0.0214635	0.985941
MSDP	CD	cg00207731	-0.0113522	0.0487124	0.85424
MSDP	CD	cg00323916	0.000298958	0.0194689	0.989143
MSDP	CD	cg00350615	0.0145451	0.0147073	0.35562
MSDP	CD	cg00463982	0.0102839	0.0188303	0.622968
MSDP	CD	cg00976097	-0.0535448	0.0239095	0.0886731
MSDP	CD	cg01098178	NA	NA	NA
MSDP	CD	cg01415562	0.010076	0.0409782	0.821632
MSDP	CD	cg01789499	0.00152807	0.0317486	0.965986
MSDP	CD	cg02249390	NA	NA	NA
MSDP	CD	cg02294302	NA	NA	NA
MSDP	CD	cg02420027	NA	NA	NA
MSDP	CD	cg02447620	NA	NA	NA
MSDP	CD	cg02540026	NA	NA	NA
MSDP	CD	cg02637282	NA	NA	NA
MSDP	CD	cg02654940	-0.0053288	0.0240864	0.839111
MSDP	CD	cg02724472	NA	NA	NA
MSDP	CD	cg02776448	NA	NA	NA
MSDP	CD	cg02946697	-0.0800443	0.0537978	0.376723
MSDP	CD	cg02948944	-0.00550053	0.030101	0.866657
MSDP	CD	cg03043406	0.0612809	0.0304481	0.181795
MSDP	CD	cg03059073	NA	NA	NA
MSDP	CD	cg03156546	NA	NA	NA
MSDP	CD	cg03213967	0.0287153	0.0327726	0.541947
MSDP	CD	cg03441853	0.0470987	0.0381465	0.342328
MSDP	CD	cg03689048	0.12283	0.0571997	0.121006
MSDP	CD	cg03764274	0.0404997	0.020065	0.292839
MSDP	CD	cg03817727	NA	NA	NA
MSDP	CD	cg04037228	0.00188145	0.0221335	0.934638
MSDP	CD	cg04064452	NA	NA	NA
MSDP	CD	cg04326499	NA	NA	NA
MSDP	CD	cg04545963	0.0116823	0.0169638	0.562192
MSDP	CD	cg04546616	NA	NA	NA
MSDP	CD	cg04587829	0.0203876	0.0249315	0.499427
MSDP	CD	cg04633683	-0.00082038	0.0174411	0.966758
MSDP	CD	cg04811945	-0.0565879	0.0393589	0.386889
MSDP	CD	cg04816171	0.00690483	0.0194906	0.78325
MSDP	CD	cg05043794	-0.0173128	0.0131829	0.237075
MSDP	CD	cg05422796	NA	NA	NA
MSDP	CD	cg05522011	-0.0109115	0.0362709	0.791933
MSDP	CD	cg05914034	0.00180659	0.0239016	0.94663
MSDP	CD	cg05968917	-0.038341	0.028418	0.406061
MSDP	CD	cg06376426	NA	NA	NA
MSDP	CD	cg06557644	NA	NA	NA
MSDP	CD	cg06636831	0.0203755	0.0500096	0.723162
MSDP	CD	cg06777516	-0.0221371	0.0195328	0.374646
MSDP	CD	cg06892907	NA	NA	NA
MSDP	CD	cg06972695	-0.0158118	0.0352192	0.697422
MSDP	CD	cg07137751	0.017501	0.0140405	0.280604
MSDP	CD	cg07202353	-0.00960925	0.0110445	0.476006
MSDP	CD	cg07341220	NA	NA	NA
MSDP	CD	cg07490142	NA	NA	NA
MSDP	CD	cg07639376	-0.00101456	0.0119592	0.937737
MSDP	CD	cg07670516	0.0107078	0.0243966	0.676093
MSDP	CD	cg07681748	-0.0111028	0.0177492	0.644137
MSDP	CD	cg07816786	-0.0586475	0.0606616	0.435642
MSDP	CD	cg07875360	0.0109731	0.0121765	0.418454
MSDP	CD	cg08066376	-0.0521356	0.0224864	0.103222
MSDP	CD	cg08212545	NA	NA	NA
MSDP	CD	cg08216021	NA	NA	NA
MSDP	CD	cg08264519	NA	NA	NA
MSDP	CD	cg08284496	-0.13654	0.0277429	0.127615
MSDP	CD	cg08551027	0.0169295	0.0222963	0.526964
MSDP	CD	cg08818632	NA	NA	NA
MSDP	CD	cg08835221	-0.130278	0.090417	0.386243
MSDP	CD	cg08886036	NA	NA	NA
MSDP	CD	cg08916461	NA	NA	NA
MSDP	CD	cg09093485	0.11074	0.0710985	0.217215
MSDP	CD	cg09264091	-0.00154914	0.0171499	0.932368
MSDP	CD	cg09626299	0.0795567	0.0271265	0.0608628
MSDP	CD	cg09696044	0.032065	0.0195078	0.198783
MSDP	CD	cg09845093	-0.0675266	0.0422298	0.208113
MSDP	CD	cg10106284	0.0380323	0.0224427	0.339385
MSDP	CD	cg10245072	NA	NA	NA
MSDP	CD	cg10401088	NA	NA	NA
MSDP	CD	cg10502303	NA	NA	NA
MSDP	CD	cg10589539	-0.034786	0.0621571	0.632035
MSDP	CD	cg10601943	-0.198142	0.228087	0.476589
MSDP	CD	cg10898212	NA	NA	NA
MSDP	CD	cg10960709	-0.0248927	0.0162934	0.224022
MSDP	CD	cg10968958	-0.0539186	0.0318133	0.339352
MSDP	CD	cg11222672	NA	NA	NA
MSDP	CD	cg11323439	NA	NA	NA
MSDP	CD	cg11455642	0.0407013	0.0252601	0.353607
MSDP	CD	cg11459648	0.0185846	0.0147672	0.263774
MSDP	CD	cg11579116	-0.0147663	0.0644067	0.856524
MSDP	CD	cg11708690	NA	NA	NA
MSDP	CD	cg11755201	-0.0142966	0.0972742	0.896632
MSDP	CD	cg11866719	0.0383069	0.0399167	0.438488
MSDP	CD	cg12027493	0.00645557	0.0339156	0.880257
MSDP	CD	cg12073466	0.02159	0.0153015	0.231083
MSDP	CD	cg12126038	0.0332081	0.0277927	0.285725
MSDP	CD	cg12192282	NA	NA	NA
MSDP	CD	cg12279518	0.00189229	0.0465474	0.971266
MSDP	CD	cg12291509	NA	NA	NA
MSDP	CD	cg12573289	0.0682465	0.159296	0.742316
MSDP	CD	cg12865939	0.03	0.316276	0.939794
MSDP	CD	cg13105904	0.00693029	0.0137012	0.631027
MSDP	CD	cg13213009	NA	NA	NA
MSDP	CD	cg13272108	NA	NA	NA
MSDP	CD	cg13282594	NA	NA	NA
MSDP	CD	cg13409439	NA	NA	NA
MSDP	CD	cg13523125	NA	NA	NA
MSDP	CD	cg13645530	NA	NA	NA
MSDP	CD	cg13650654	-0.0666996	0.0814846	0.563309
MSDP	CD	cg13809441	-0.0033607	0.0312211	0.931736
MSDP	CD	cg13872950	0.0589783	0.0219514	0.0434667
MSDP	CD	cg13985518	-0.0364944	0.0189105	0.149188
MSDP	CD	cg14170999	-0.0531918	0.0508961	0.485961
MSDP	CD	cg14263391	-0.0491516	0.0379849	0.286285
MSDP	CD	cg14433314	0.0186894	0.0294035	0.639547
MSDP	CD	cg14599440	NA	NA	NA
MSDP	CD	cg14875327	-0.00372448	0.0241828	0.891736
MSDP	CD	cg14897238	-0.0109083	0.011816	0.398275
MSDP	CD	cg14959746	-0.00302732	0.0229775	0.916605
MSDP	CD	cg15070513	0.00990523	0.0533974	0.883234
MSDP	CD	cg15232971	0.0118642	0.0309502	0.766961
MSDP	CD	cg15553391	0.0137576	0.0368486	0.772519
MSDP	CD	cg15626405	-0.022405	0.0522871	0.742277
MSDP	CD	cg15630950	-0.0323366	0.0272602	0.320922
MSDP	CD	cg15665342	0.0194878	0.114	0.892214
MSDP	CD	cg15752292	0.0258772	0.0116254	0.0765565
MSDP	CD	cg16294280	NA	NA	NA
MSDP	CD	cg16307793	0.0105618	0.0402902	0.810181
MSDP	CD	cg16377679	NA	NA	NA
MSDP	CD	cg16417416	NA	NA	NA
MSDP	CD	cg16516405	0.0190869	0.023857	0.507609
MSDP	CD	cg16562342	-0.0585264	0.0603628	0.509832
MSDP	CD	cg16794579	-0.0550957	0.106946	0.697152
MSDP	CD	cg17074353	NA	NA	NA
MSDP	CD	cg17185267	-0.0857263	0.128472	0.625398
MSDP	CD	cg17345450	NA	NA	NA
MSDP	CD	cg17464820	-0.0819664	0.0702345	0.451025
MSDP	CD	cg17551891	0.041145	0.0273844	0.229985
MSDP	CD	cg17582615	-0.00951582	0.0202497	0.662883
MSDP	CD	cg17718960	-0.0249505	0.0267626	0.403963
MSDP	CD	cg17792740	0.0196317	0.0472335	0.699009
MSDP	CD	cg17817564	0.0828641	0.0676037	0.435654
MSDP	CD	cg17942763	NA	NA	NA
MSDP	CD	cg18018313	NA	NA	NA
MSDP	CD	cg18031880	0.0365526	0.0315534	0.453354
MSDP	CD	cg18172358	NA	NA	NA
MSDP	CD	cg18345369	-0.00306957	0.0149955	0.856748
MSDP	CD	cg18346531	0.0156019	0.0199705	0.516451
MSDP	CD	cg18465694	NA	NA	NA
MSDP	CD	cg18487916	0.00677614	0.0236652	0.780468
MSDP	CD	cg18954900	-0.0909509	0.0665478	0.265133
MSDP	CD	cg18971434	-0.107065	0.212835	0.703286
MSDP	CD	cg19381811	0.108414	0.0321925	0.0779979
MSDP	CD	cg19432993	NA	NA	NA
MSDP	CD	cg19730699	-0.0107318	0.0206927	0.626149
MSDP	CD	cg19801120	-0.0025089	0.0272866	0.941629
MSDP	CD	cg19945060	0.131502	0.107107	0.435137
MSDP	CD	cg20071744	0.0259143	0.0312051	0.493632
MSDP	CD	cg20137237	NA	NA	NA
MSDP	CD	cg20309640	NA	NA	NA
MSDP	CD	cg20449659	0.00570519	0.0309559	0.883973
MSDP	CD	cg20451566	NA	NA	NA
MSDP	CD	cg20724579	NA	NA	NA
MSDP	CD	cg20765408	NA	NA	NA
MSDP	CD	cg20837557	NA	NA	NA
MSDP	CD	cg21010202	NA	NA	NA
MSDP	CD	cg21179831	0.0781812	0.0810288	0.389255
MSDP	CD	cg21198712	0.00295975	0.0222328	0.898447
MSDP	CD	cg21253043	NA	NA	NA
MSDP	CD	cg21334513	-0.0515041	0.0582302	0.469739
MSDP	CD	cg21351392	-0.0101715	0.0215299	0.649235
MSDP	CD	cg21467935	0.124456	0.102226	0.347582
MSDP	CD	cg21683069	NA	NA	NA
MSDP	CD	cg21869609	0.00549381	0.0292837	0.857369
MSDP	CD	cg22163406	NA	NA	NA
MSDP	CD	cg22254135	0.0107962	0.0206399	0.693189
MSDP	CD	cg22821355	0.0464733	0.0263607	0.176107
MSDP	CD	cg22898783	0.0157977	0.039618	0.758448
MSDP	CD	cg22938901	NA	NA	NA
MSDP	CD	cg22979422	NA	NA	NA
MSDP	CD	cg23033749	0.0129996	0.049762	0.80433
MSDP	CD	cg23104439	NA	NA	NA
MSDP	CD	cg23232299	-0.0266196	0.0453864	0.66231
MSDP	CD	cg23247955	0.00187249	0.0107523	0.86858
MSDP	CD	cg23615741	0.0386841	0.0753878	0.643255
MSDP	CD	cg23824713	NA	NA	NA
MSDP	CD	cg23928726	NA	NA	NA
MSDP	CD	cg24065328	NA	NA	NA
MSDP	CD	cg24391279	-0.000473028	0.0219347	0.984149
MSDP	CD	cg24523948	NA	NA	NA
MSDP	CD	cg24605046	0.0336496	0.0163534	0.108742
MSDP	CD	cg24705939	-0.0206599	0.0601243	0.789291
MSDP	CD	cg24725692	NA	NA	NA
MSDP	CD	cg24786658	NA	NA	NA
MSDP	CD	cg24928110	0.0149145	0.0297989	0.666368
MSDP	CD	cg25002179	-0.0301192	0.0208683	0.222418
MSDP	CD	cg25132241	-0.113671	0.0568161	0.29508
MSDP	CD	cg25313468	0.0210288	0.020137	0.344188
MSDP	CD	cg25399309	NA	NA	NA
MSDP	CD	cg25571880	-0.000782326	0.021512	0.974293
MSDP	CD	cg25607216	-0.0560475	0.0346787	0.35274
MSDP	CD	cg25894160	0.0210722	0.019718	0.478873
MSDP	CD	cg25943481	0.284268	0.434608	0.631246
MSDP	CD	cg26048923	0.0977315	0.0432687	0.0646623
MSDP	CD	cg26103179	NA	NA	NA
MSDP	CD	cg26262442	-0.0315914	0.0186815	0.339976
MSDP	CD	cg26995224	-0.0126226	0.0276418	0.727292
MSDP	CD	cg27056132	NA	NA	NA
MSDP	CD	cg27059379	0.0746753	0.0297434	0.241306
MSDP	CD	cg27160007	0.0137503	0.0161984	0.485352
MSDP	CD	cg27399387	NA	NA	NA
MSDP	CD	cg27405010	0.173423	0.259139	0.624539
MSDP	CD	cg27426436	0.0359695	0.0171116	0.126318
MSDP	CD	cg27511894	0.0127981	0.0243954	0.636149
MSDP	CD	cg00000714	0.0579072	0.0593883	0.508038
MSDP	CD	cg00001874	NA	NA	NA
MSDP	CD	cg00152942	0.0186067	0.113505	0.89656
MSDP	CD	cg00174279	NA	NA	NA
MSDP	CD	cg00227665	-0.095208	0.0729653	0.321885
MSDP	CD	cg00400915	NA	NA	NA
MSDP	CD	cg00533827	0.0196862	0.0152289	0.252629
MSDP	CD	cg00770784	NA	NA	NA
MSDP	CD	cg01107874	0.017102	0.0244195	0.611053
MSDP	CD	cg01152056	-0.0218984	0.0373774	0.662612
MSDP	CD	cg01177100	-0.0180716	0.0497252	0.778082
MSDP	CD	cg01226742	NA	NA	NA
MSDP	CD	cg01297627	NA	NA	NA
MSDP	CD	cg01476969	0.00415172	0.0284265	0.897273
MSDP	CD	cg01554474	NA	NA	NA
MSDP	CD	cg01559770	-0.00491724	0.0207547	0.834774
MSDP	CD	cg01573306	-0.0176818	0.0203774	0.414304
MSDP	CD	cg01781446	-0.0263383	0.0272221	0.388067
MSDP	CD	cg01785568	-0.062471	0.0330554	0.155172
MSDP	CD	cg01921126	-0.00264295	0.0238752	0.929813
MSDP	CD	cg02035751	0.0388844	0.0571327	0.544947
MSDP	CD	cg02127172	NA	NA	NA
MSDP	CD	cg02162897	0.0208162	0.0193755	0.477189
MSDP	CD	cg02329430	NA	NA	NA
MSDP	CD	cg02365397	-0.024332	0.0126831	0.195066
MSDP	CD	cg02376282	-0.0306791	0.0796232	0.765869
MSDP	CD	cg02532700	0.0132201	0.0201666	0.630594
MSDP	CD	cg02544002	-0.042904	0.0302779	0.391234
MSDP	CD	cg02547263	NA	NA	NA
MSDP	CD	cg02635932	0.0118057	0.021722	0.624577
MSDP	CD	cg02675264	0.111349	0.0756411	0.200982
MSDP	CD	cg02963248	0.141901	0.0949985	0.375567
MSDP	CD	cg03097134	0.029903	0.0326716	0.395349
MSDP	CD	cg03398002	0.0484511	0.0525085	0.525571
MSDP	CD	cg03477904	NA	NA	NA
MSDP	CD	cg03969515	-0.243829	0.133581	0.209498
MSDP	CD	cg04470044	-0.0616379	0.0300934	0.132992
MSDP	CD	cg04494136	-0.011065	0.020853	0.623775
MSDP	CD	cg04533078	-0.0136866	0.0340416	0.756635
MSDP	CD	cg04728978	0.0162323	0.0422418	0.766441
MSDP	CD	cg04851639	-0.0172543	0.0115498	0.166067
MSDP	CD	cg04960258	-0.0402473	0.0306007	0.318981
MSDP	CD	cg04997045	0.0227266	0.0185059	0.344333
MSDP	CD	cg05262777	NA	NA	NA
MSDP	CD	cg05453411	NA	NA	NA
MSDP	CD	cg05504729	-0.00791841	0.0171135	0.689043
MSDP	CD	cg05545777	0.0133416	0.025752	0.656017
MSDP	CD	cg05620036	0.00357541	0.024013	0.888842
MSDP	CD	cg05709437	0.031765	0.0477828	0.626498
MSDP	CD	cg05839709	-0.00281078	0.0134705	0.854035
MSDP	CD	cg05895034	0.0128545	0.0221602	0.665368
MSDP	CD	cg05919461	NA	NA	NA
MSDP	CD	cg06023570	0.00360931	0.0468519	0.951054
MSDP	CD	cg06121808	0.00644609	0.0236539	0.79436
MSDP	CD	cg06470943	-0.0288119	0.0265867	0.474442
MSDP	CD	cg06495586	-0.0068275	0.0161726	0.745692
MSDP	CD	cg06572563	NA	NA	NA
MSDP	CD	cg06601581	NA	NA	NA
MSDP	CD	cg06627617	0.00242849	0.0139502	0.890275
MSDP	CD	cg06682039	NA	NA	NA
MSDP	CD	cg06687504	-0.231306	0.0563256	0.152064
MSDP	CD	cg06949439	0.0141217	0.0277067	0.660945
MSDP	CD	cg07082447	NA	NA	NA
MSDP	CD	cg07090980	NA	NA	NA
MSDP	CD	cg07251046	-0.00219962	0.0215267	0.923531
MSDP	CD	cg07434944	-0.0357764	0.0451744	0.486227
MSDP	CD	cg07438246	-0.0306493	0.0558736	0.680591
MSDP	CD	cg07503203	0.0351591	0.233203	0.904737
MSDP	CD	cg07653363	NA	NA	NA
MSDP	CD	cg07924380	NA	NA	NA
MSDP	CD	cg07929768	0.0259866	0.0117558	0.0915718
MSDP	CD	cg07972116	NA	NA	NA
MSDP	CD	cg08053355	-0.0310426	0.0212413	0.382026
MSDP	CD	cg08296037	-0.00232835	0.0157798	0.896228
MSDP	CD	cg08371556	-0.00452426	0.0686135	0.958083
MSDP	CD	cg08406698	2.76159e-05	0.0190425	0.999077
MSDP	CD	cg08420923	NA	NA	NA
MSDP	CD	cg08643646	NA	NA	NA
MSDP	CD	cg08814800	0.0165555	0.0417837	0.75984
MSDP	CD	cg08889009	NA	NA	NA
MSDP	CD	cg09127759	NA	NA	NA
MSDP	CD	cg09372063	NA	NA	NA
MSDP	CD	cg09373015	-0.0457012	0.0428545	0.364436
MSDP	CD	cg09374627	0.00877456	0.0226035	0.723779
MSDP	CD	cg09479241	-0.00767835	0.027557	0.798628
MSDP	CD	cg09664186	NA	NA	NA
MSDP	CD	cg09898695	0.00707658	0.0214774	0.797372
MSDP	CD	cg09978105	0.0347081	0.0159683	0.0954296
MSDP	CD	cg09999582	NA	NA	NA
MSDP	CD	cg10078415	NA	NA	NA
MSDP	CD	cg10107890	-0.0130267	0.023187	0.674137
MSDP	CD	cg10133462	NA	NA	NA
MSDP	CD	cg10529613	NA	NA	NA
MSDP	CD	cg10615580	6.26549e-05	0.0203053	0.997686
MSDP	CD	cg11128254	0.0162543	0.045142	0.779973
MSDP	CD	cg11693848	-0.0171479	0.0347462	0.642557
MSDP	CD	cg11845549	NA	NA	NA
MSDP	CD	cg12086028	-0.00479049	0.0371059	0.909088
MSDP	CD	cg12140851	0.116845	0.179986	0.633431
MSDP	CD	cg12242450	NA	NA	NA
MSDP	CD	cg12619504	0.0156847	0.018378	0.483316
[truncated: 681 more rows]

## Sheet: eTable7
eTable 7. The epigenetic Mendelian randomization results of maternal smoking during pregnancy with the risk of ulcerative colitis
Exposure	Outcome	CpG	CHR	Position	Mapped.Gene	Gene.Group	method	nsnp	b	beta_corrected	se	OR	LCI	UCI	pval	FDR
MSDP	UC	cg02054431	6	31589593	SNORA38;BAT2	TSS1500;5'UTR	Wald ratio	1	2.01336	-2.01336	0.162376	0.133539	0.097138	0.18358	2.63e-35	1.11e-31
MSDP	UC	cg06832687	6	32122753	PPT2	Body;Body	Inverse variance weighted	3	-0.336724	0.336724	0.0349141	1.40035	1.30773	1.49954	5.19e-22	1.09e-18
MSDP	UC	cg08510456	3	49591008	BSN	TSS1500	Wald ratio	1	0.280786	0.280786	0.0316804	1.32417	1.24445	1.409	7.78e-19	1.09e-15
MSDP	UC	cg23359665	6	32120907	PPT2;PRRT1	TSS1500;TSS1500;TSS1500	Inverse variance weighted	2	0.648561	0.648561	0.0752926	1.91279	1.65035	2.21696	7.06e-18	7.44e-15
MSDP	UC	cg00174179	3	49450293	RHOA;TCTA	TSS1500;Body	Wald ratio	1	1.15774	-1.15774	0.13587	0.314194	0.240737	0.410065	1.58e-17	1.33e-14
MSDP	UC	cg13934406	6	32120878	PPT2;PRRT1	TSS1500;TSS1500;TSS1500	Wald ratio	1	0.997646	0.997646	0.129654	2.71189	2.10334	3.49652	1.42e-14	9.98e-12
MSDP	UC	cg17113856	6	32120895	PPT2;PRRT1	TSS1500;TSS1500;TSS1500	Inverse variance weighted	2	0.616814	0.616814	0.0905484	1.85301	1.55168	2.21287	9.63e-12	5.8e-09
MSDP	UC	cg19004565	6	32086893	ATF6B	Body;Body	Wald ratio	1	1.63177	-1.63177	0.243844	0.195583	0.121274	0.315425	2.2e-11	1.16e-08
MSDP	UC	cg07466493	3	48670410	SLC26A6	Body;Body;Body;Body	Wald ratio	1	-1.36052	-1.36052	0.205793	0.256527	0.17138	0.38398	3.81e-11	1.78e-08
MSDP	UC	cg15583058	9	139305771	SDCCAG3;PMPCA	TSS1500;TSS1500;Body;TSS1500	Wald ratio	1	-0.518051	0.518051	0.080722	1.67875	1.43309	1.96652	1.38e-10	5.82e-08
MSDP	UC	cg27386431	1	200990482	KIF21B	Body	Wald ratio	1	1.08594	-1.08594	0.170577	0.337584	0.241649	0.471607	1.94e-10	7.44e-08
MSDP	UC	cg19770944	2	61292607	KIAA1841	TSS1500;TSS1500	Wald ratio	1	1.1234	-1.1234	0.185677	0.325174	0.225977	0.467915	1.45e-09	5.09e-07
MSDP	UC	cg14270302	6	32114687	NA	NA	Wald ratio	1	1.07991	1.07991	0.180117	2.94442	2.06862	4.191	2.03e-09	6.58e-07
MSDP	UC	cg02354563	5	522363	SLC9A3	Body	Inverse variance weighted	5	-0.183694	-0.183694	0.0320121	0.83219	0.78158	0.886078	9.56e-09	2.88e-06
MSDP	UC	cg18478100	6	32115964	NA	NA	Wald ratio	1	1.28396	1.28396	0.225117	3.61092	2.32271	5.61359	1.17e-08	3.29e-06
MSDP	UC	cg12444411	7	2802554	GNA12	Body	Inverse variance weighted	3	0.136311	-0.136311	0.0241674	0.872571	0.832203	0.914898	1.7e-08	4.48e-06
MSDP	UC	cg00446123	20	62367888	LIME1	TSS200	Wald ratio	1	-0.282384	0.282384	0.0510724	1.32629	1.19995	1.46592	3.22e-08	7.37e-06
MSDP	UC	cg12413156	20	62368256	LIME1	5'UTR	Wald ratio	1	-0.267816	0.267816	0.0484375	1.30711	1.18872	1.43728	3.22e-08	7.37e-06
MSDP	UC	cg26850624	5	429559	AHRR	Body	Inverse variance weighted	5	0.0905621	0.0905621	0.0163958	1.09479	1.06017	1.13054	3.32e-08	7.37e-06
MSDP	UC	cg12883279	6	32120773	PPT2;PRRT1	TSS1500;TSS1500;TSS1500	Wald ratio	1	0.668494	0.668494	0.121805	1.9513	1.53688	2.47745	4.06e-08	8.34e-06
MSDP	UC	cg12833872	5	501863	SLC9A3	Body	Inverse variance weighted	3	0.177409	-0.177409	0.0323588	0.837438	0.785974	0.892271	4.19e-08	8.34e-06
MSDP	UC	cg20513976	20	62367893	LIME1	TSS200	Wald ratio	1	-0.246347	0.246347	0.0449852	1.27934	1.17137	1.39727	4.35e-08	8.34e-06
MSDP	UC	cg18611245	20	62338235	ZGPAT;ARFRP1	TSS1500;TSS1500;TSS1500;Body;Body	Inverse variance weighted	2	-0.184227	0.184227	0.0339063	1.20229	1.12499	1.2849	5.53e-08	1.01e-05
MSDP	UC	cg00086577	6	32122894	PPT2	Body;Body	Inverse variance weighted	6	-0.265257	0.265257	0.0489351	1.30377	1.18453	1.43501	5.94e-08	1.04e-05
MSDP	UC	cg24336808	12	68474606	NA	NA	Wald ratio	1	0.615447	-0.615447	0.113681	0.540399	0.432461	0.675277	6.17e-08	1.04e-05
MSDP	UC	cg11011640	6	33175177	RING1;MIR219-1	TSS1500;TSS1500	Inverse variance weighted	4	0.215587	0.215587	0.040195	1.24059	1.1466	1.34228	8.16e-08	1.32e-05
MSDP	UC	cg15079934	11	1892307	LSP1	5'UTR;5'UTR;Body;1stExon;5'UTR	Wald ratio	1	-0.377334	0.377334	0.0717316	1.45839	1.26711	1.67855	1.44e-07	2.25e-05
MSDP	UC	cg27073361	6	32038177	TNXB	Body	Wald ratio	1	-0.649732	0.649732	0.124073	1.91503	1.50163	2.44224	1.63e-07	2.45e-05
MSDP	UC	cg19381811	3	49851713	UBA7	TSS1500	Inverse variance weighted	4	-0.158915	-0.158915	0.0309615	0.853069	0.80284	0.90644	2.86e-07	4.16e-05
MSDP	UC	cg00205605	1	2516401	NA	NA	Inverse variance weighted	3	-0.104556	0.104556	0.0206567	1.11022	1.06617	1.15609	4.16e-07	5.85e-05
MSDP	UC	cg19717773	7	2847554	GNA12	Body	Inverse variance weighted	5	0.149821	-0.149821	0.0297407	0.860862	0.812116	0.912535	4.72e-07	6.31e-05
MSDP	UC	cg19465320	17	40426890	STAT5B	5'UTR	Wald ratio	1	-0.274516	0.274516	0.054525	1.31589	1.18252	1.46431	4.79e-07	6.31e-05
MSDP	UC	cg16391678	16	30485597	ITGAL	Body;Body	Wald ratio	1	-0.764674	0.764674	0.156255	2.14829	1.58156	2.9181	9.89e-07	0.000126352
MSDP	UC	cg03992168	5	574244	NA	NA	Inverse variance weighted	3	-0.221922	-0.221922	0.0456243	0.800978	0.73246	0.875904	1.15e-06	0.0001426
MSDP	UC	cg14137381	5	502291	SLC9A3	Body	Inverse variance weighted	5	0.115659	-0.115659	0.0240235	0.890779	0.849808	0.933725	1.48e-06	0.000178277
MSDP	UC	cg18096398	5	500405	SLC9A3	Body	Wald ratio	1	0.593271	-0.593271	0.124656	0.552517	0.432749	0.705432	1.94e-06	0.000227196
MSDP	UC	cg26954197	5	436816	AHRR	3'UTR	Wald ratio	1	0.354634	0.354634	0.0746112	1.42566	1.2317	1.65016	2e-06	0.000227892
MSDP	UC	cg22993195	3	49756301	AMIGO3;RNF123	1stExon;Body	Wald ratio	1	1.06225	1.06225	0.224919	2.89288	1.86155	4.49557	2.33e-06	0.000258507
MSDP	UC	cg17478203	17	40438393	STAT5A	TSS1500	Wald ratio	1	0.594989	-0.594989	0.126979	0.551568	0.430043	0.707435	2.79e-06	0.000301606
MSDP	UC	cg12187687	7	27253834	NA	NA	Inverse variance weighted	2	-0.231578	0.231578	0.0497998	1.26059	1.14336	1.38984	3.32e-06	0.000349928
MSDP	UC	cg19066391	3	49203973	CCDC71	TSS200	Wald ratio	1	-0.481326	-0.481326	0.10456	0.617964	0.503454	0.758518	4.16e-06	0.00042777
MSDP	UC	cg25639866	11	58262000	NA	NA	Wald ratio	1	0.66799	0.66799	0.146761	1.95031	1.46278	2.60034	5.33e-06	0.00053503
MSDP	UC	cg16171534	3	49203975	CCDC71	TSS200	Wald ratio	1	-0.568964	-0.568964	0.125588	0.566112	0.442587	0.724111	5.89e-06	0.000577494
MSDP	UC	cg00115458	6	33141305	COL11A2	Body;Body;Body	Inverse variance weighted	9	0.11042	-0.11042	0.0246931	0.895458	0.853151	0.939862	7.76e-06	0.000743549
MSDP	UC	cg02063817	7	27253521	NA	NA	Inverse variance weighted	2	-0.217804	0.217804	0.0493075	1.24334	1.12881	1.3695	1e-05	0.000936889
MSDP	UC	cg20595752	6	35458416	TEAD3	5'UTR	Inverse variance weighted	5	0.165723	0.165723	0.0376261	1.18025	1.09634	1.27058	1.06e-05	0.000971513
MSDP	UC	cg18121224	5	176559563	NSD1	TSS1500;TSS1500	Wald ratio	1	-0.816592	-0.816592	0.187478	0.441935	0.306037	0.63818	1.33e-05	0.00119304
MSDP	UC	cg06777516	5	529258	NA	NA	Inverse variance weighted	4	0.194138	-0.194138	0.0448401	0.823544	0.754255	0.899199	1.49e-05	0.00130782
MSDP	UC	cg04897644	1	155264372	PKLR	Body;Body	Wald ratio	1	-0.581142	-0.581142	0.134359	0.559259	0.429778	0.727749	1.52e-05	0.00130782
MSDP	UC	cg07483304	7	27211741	HOXA10	Body;Body	Wald ratio	1	-0.897203	0.897203	0.208047	2.45273	1.63139	3.6876	1.61e-05	0.00135573
MSDP	UC	cg22572362	5	501938	SLC9A3	Body	Inverse variance weighted	6	0.1784	-0.1784	0.0414047	0.836608	0.771396	0.907332	1.64e-05	0.00135573
MSDP	UC	cg12531601	6	31634349	BAT4;CSNK2B	TSS1500;5'UTR	Wald ratio	1	-0.826561	0.826561	0.196113	2.28544	1.55609	3.35665	2.5e-05	0.00202692
MSDP	UC	cg00961617	17	37782380	PPP1R1B	TSS1500	Inverse variance weighted	2	0.175729	0.175729	0.0418436	1.19211	1.09825	1.29401	2.67e-05	0.00212391
MSDP	UC	cg03644587	6	32071499	TNXB	5'UTR	Wald ratio	1	-0.528695	-0.528695	0.127345	0.589374	0.45919	0.756466	3.3e-05	0.00257644
MSDP	UC	cg21201401	20	62367884	LIME1	TSS200	Inverse variance weighted	3	-0.184476	0.184476	0.0445021	1.20259	1.10214	1.31219	3.39e-05	0.00259859
MSDP	UC	cg11582579	1	206972130	IL19	TSS200	Wald ratio	1	-0.548598	0.548598	0.133822	1.73082	1.3315	2.24991	4.14e-05	0.00311683
MSDP	UC	cg23239828	5	442821	EXOC3;C5orf55	TSS1500;1stExon	Inverse variance weighted	3	0.151202	-0.151202	0.0370528	0.859674	0.799455	0.924429	4.49e-05	0.00332103
MSDP	UC	cg17847044	15	42102381	MAPKBP1	Body;Body	Inverse variance weighted	15	0.0899682	-0.0899682	0.0221723	0.91396	0.875092	0.954554	4.96e-05	0.00360541
MSDP	UC	cg17039519	5	65266438	ERBB2IP	5'UTR;5'UTR	Inverse variance weighted	2	-0.4967	0.4967	0.124073	1.64329	1.28855	2.09569	6.25e-05	0.0044661
MSDP	UC	cg06749872	16	30198509	CORO1A;LOC606724	Body;TSS1500	Wald ratio	1	0.297819	-0.297819	0.0749202	0.742435	0.64104	0.859869	7.03e-05	0.00493975
MSDP	UC	cg11557553	5	404996	AHRR;LOC100310782	Body;TSS1500	Wald ratio	1	-0.81259	-0.81259	0.205107	0.443708	0.296829	0.663266	7.44e-05	0.0050592
MSDP	UC	cg16172278	5	428101	AHRR	Body	Wald ratio	1	-0.662734	-0.662734	0.167282	0.51544	0.371352	0.715437	7.44e-05	0.0050592
MSDP	UC	cg17745339	5	176755199	NA	NA	Wald ratio	1	0.218596	0.218596	0.0553864	1.24433	1.11632	1.38701	7.92e-05	0.00530011
MSDP	UC	cg23384708	6	31544934	TNF	Body	Wald ratio	1	-0.98663	0.98663	0.250723	2.68218	1.64085	4.38438	8.31e-05	0.00547421
MSDP	UC	cg02959609	1	151693503	C1orf230	TSS1500	Wald ratio	1	-0.276106	-0.276106	0.0717747	0.758732	0.659163	0.873342	0.000119648	0.00776055
MSDP	UC	cg20660989	6	35150136	NA	NA	Inverse variance weighted	3	0.262222	0.262222	0.0683328	1.29981	1.13688	1.4861	0.000124333	0.00792791
MSDP	UC	cg13570957	1	1375556	VWA1	3'UTR;3'UTR	Wald ratio	1	0.330253	0.330253	0.0861341	1.39132	1.17519	1.6472	0.000125989	0.00792791
MSDP	UC	cg23916896	5	368804	AHRR	Body	Inverse variance weighted	3	0.272675	-0.272675	0.071239	0.76134	0.662123	0.875424	0.000129396	0.00802255
MSDP	UC	cg22725685	4	74810310	NA	NA	Wald ratio	1	0.180179	0.180179	0.0476834	1.19743	1.09059	1.31474	0.000157677	0.00963429
MSDP	UC	cg00176496	17	6376716	PITPNM3	Body;Body	Inverse variance weighted	2	0.273381	-0.273381	0.0728136	0.760803	0.659617	0.877511	0.000173668	0.0104395
MSDP	UC	cg18235088	6	32120623	PPT2;PRRT1	TSS1500;TSS1500;TSS1500	Wald ratio	1	0.80906	0.80906	0.215749	2.2458	1.47137	3.42783	0.000176835	0.0104395
MSDP	UC	cg04865726	1	1365911	NA	NA	Inverse variance weighted	2	0.169584	0.169584	0.045247	1.18481	1.08426	1.29469	0.000178284	0.0104395
MSDP	UC	cg17944572	7	100888748	FIS1	TSS1500	Inverse variance weighted	3	-0.215726	0.215726	0.057902	1.24076	1.10765	1.38987	0.00019477	0.0112486
MSDP	UC	cg20796999	17	75390097	SEPT9	5'UTR;5'UTR;Body;Body;Body	Wald ratio	1	-0.785482	0.785482	0.211785	2.19346	1.44829	3.32205	0.000208194	0.0118614
MSDP	UC	cg05756918	7	27253707	NA	NA	Inverse variance weighted	2	-0.179621	0.179621	0.048877	1.19676	1.08744	1.31708	0.000237893	0.0133728
MSDP	UC	cg26131286	6	29521783	NA	NA	Wald ratio	1	0.445384	-0.445384	0.121799	0.640578	0.504539	0.813297	0.000255467	0.0141717
MSDP	UC	cg23462129	5	185589	PLEKHG4B	3'UTR	Wald ratio	1	0.147	-0.147	0.0405341	0.863294	0.797362	0.934678	0.000287197	0.015725
MSDP	UC	cg17217677	16	68483194	SMPD3	TSS1500	Wald ratio	1	-0.222588	-0.222588	0.0618299	0.800445	0.709089	0.903571	0.000318217	0.0172
MSDP	UC	cg12443001	1	2467281	NA	NA	Wald ratio	1	-0.284381	-0.284381	0.0790906	0.75248	0.644424	0.878655	0.000323609	0.0172701
MSDP	UC	cg26700949	6	32820553	PSMB9;TAP1	TSS1500;TSS1500;Body	Wald ratio	1	0.480585	0.480585	0.134648	1.61702	1.24194	2.10538	0.000358097	0.0188717
MSDP	UC	cg20816361	1	2467100	NA	NA	Wald ratio	1	-0.189157	-0.189157	0.0530563	0.827656	0.745912	0.918359	0.000363555	0.0189228
MSDP	UC	cg06415891	1	2467096	NA	NA	Wald ratio	1	-0.166582	-0.166582	0.047083	0.846554	0.771928	0.928394	0.000403104	0.0206724
MSDP	UC	cg17128799	1	2458466	PANK4	TSS1500	Wald ratio	1	-0.490221	-0.490221	0.138656	0.612491	0.466738	0.80376	0.000406975	0.0206724
MSDP	UC	cg06394460	13	28130393	LNX2	Body	Inverse variance weighted	3	0.147579	0.147579	0.041787	1.15903	1.06788	1.25795	0.000412885	0.0207229
MSDP	UC	cg18299068	4	1305425	MAEA	Body;Body	Inverse variance weighted	3	0.136498	-0.136498	0.0386949	0.872408	0.80869	0.941147	0.000419448	0.0208046
MSDP	UC	cg21238609	17	38472961	RARA	5'UTR	Wald ratio	1	-0.312851	-0.312851	0.0892106	0.731359	0.614035	0.871101	0.0004534	0.0222271
MSDP	UC	cg10551329	6	32120933	PPT2;PRRT1	TSS1500;TSS1500;TSS1500	Inverse variance weighted	2	1.2439	1.2439	0.356574	3.46912	1.72464	6.97817	0.000485766	0.0235401
MSDP	UC	cg15803221	17	38473166	RARA	TSS1500;5'UTR;TSS1500	Wald ratio	1	-0.2346	-0.2346	0.0674276	0.790887	0.692977	0.90263	0.000502744	0.024086
MSDP	UC	cg00147172	22	46423604	NA	NA	Inverse variance weighted	2	-0.0898524	-0.0898524	0.0259022	0.914066	0.868819	0.96167	0.000522567	0.0247544
MSDP	UC	cg10802414	1	155252776	HCN3	Body	Wald ratio	1	0.126924	-0.126924	0.0371486	0.8808	0.818947	0.947325	0.000633928	0.029696
MSDP	UC	cg21609804	11	63678193	MARK2	3'UTR;3'UTR;3'UTR;3'UTR;3'UTR	Inverse variance weighted	4	-0.122173	0.122173	0.0358205	1.12995	1.05334	1.21213	0.000647978	0.0297716
MSDP	UC	cg03178042	16	68544012	NA	NA	Inverse variance weighted	2	-0.155509	-0.155509	0.0456092	0.855979	0.78278	0.936023	0.00065057	0.0297716
MSDP	UC	cg20519581	20	48959844	NA	NA	Wald ratio	1	0.503282	0.503282	0.147719	1.65414	1.23832	2.2096	0.000656727	0.0297716
MSDP	UC	cg07718903	20	6104261	FERMT1	TSS200	Wald ratio	1	0.516353	0.516353	0.152537	1.6759	1.24282	2.25991	0.000711541	0.0319134
MSDP	UC	cg14643075	5	176755449	NA	NA	Inverse variance weighted	2	0.135243	0.135243	0.0403421	1.14481	1.05778	1.23901	0.000801141	0.0355141
MSDP	UC	cg15430659	10	101090558	CNNM1	1stExon	Wald ratio	1	0.445375	0.445375	0.132955	1.56108	1.20296	2.02581	0.00080867	0.0355141
MSDP	UC	cg23982212	17	33566512	NA	NA	Wald ratio	1	0.161991	-0.161991	0.048443	0.850449	0.773415	0.935155	0.000825949	0.035899
MSDP	UC	cg09182189	1	1709203	NADK	5'UTR	Inverse variance weighted	2	-0.238725	0.238725	0.0715369	1.26963	1.10353	1.46073	0.000846593	0.0364208
MSDP	UC	cg20708305	3	9744919	CPNE9	TSS1500	Wald ratio	1	0.225396	0.225396	0.0676529	1.25282	1.09724	1.43046	0.000863302	0.0366544
MSDP	UC	cg00838415	19	47253604	FKRP	5'UTR;5'UTR	Inverse variance weighted	2	-0.162483	0.162483	0.0487983	1.17643	1.06912	1.2945	0.000869411	0.0366544
MSDP	UC	cg24636368	17	46388447	SKAP1	Body;Body	Inverse variance weighted	5	-0.112056	-0.112056	0.033738	0.893994	0.83679	0.955109	0.000895772	0.0373918
MSDP	UC	cg00709966	7	27253143	NA	NA	Wald ratio	1	-0.271098	0.271098	0.0820637	1.3114	1.11656	1.54025	0.000954853	0.0394673
MSDP	UC	cg00344308	3	30273887	NA	NA	Wald ratio	1	0.431909	0.431909	0.131002	1.5402	1.19142	1.99107	0.00097734	0.0397769
MSDP	UC	cg04499015	6	33141696	COL11A2	Body;Body;Body	Inverse variance weighted	6	0.143658	-0.143658	0.0436101	0.866184	0.795223	0.943478	0.000987247	0.0397769
MSDP	UC	cg03329019	1	221051117	NA	NA	Inverse variance weighted	2	-0.255357	-0.255357	0.0775415	0.77464	0.665419	0.901788	0.000990648	0.0397769
MSDP	UC	cg19695041	8	38615330	TACC1	5'UTR	Inverse variance weighted	2	-0.209961	0.209961	0.0638456	1.23363	1.08853	1.39808	0.00100694	0.0400498
MSDP	UC	cg19530728	1	45279132	BTBD19	Body	Inverse variance weighted	2	0.126746	0.126746	0.0385936	1.13513	1.05243	1.22432	0.00102302	0.040309
MSDP	UC	cg07575680	11	65549260	DKFZp761E198	TSS1500	Wald ratio	1	-0.455207	-0.455207	0.139015	0.634316	0.483029	0.832987	0.00105846	0.0411212
MSDP	UC	cg19089201	7	45002287	MYO1G	3'UTR	Inverse variance weighted	4	0.150808	0.150808	0.0460726	1.16277	1.06237	1.27266	0.00106314	0.0411212
MSDP	UC	cg02135488	6	166921807	RPS6KA2	Body;Body	Wald ratio	1	-0.288942	0.288942	0.0884286	1.33501	1.12257	1.58766	0.00108496	0.0415835
MSDP	UC	cg07175797	16	50317656	NA	NA	Wald ratio	1	0.334059	-0.334059	0.103074	0.716012	0.585035	0.876311	0.00119126	0.0452465
MSDP	UC	cg11432630	7	100224149	TFR2	Body	Wald ratio	1	0.614684	0.614684	0.191195	1.84907	1.27117	2.68969	0.00130466	0.0490353
MSDP	UC	cg10999992	22	38200221	H1F0	TSS1500	Inverse variance weighted	2	0.126318	0.126318	0.0393167	1.13464	1.05049	1.22554	0.00131428	0.0490353
MSDP	UC	cg14179389	1	92947961	GFI1	Body;Body;Body	Wald ratio	1	0.166198	-0.166198	0.0518631	0.846879	0.765023	0.937493	0.00135276	0.049849
MSDP	UC	cg00968800	1	1335706	CCNL2;LOC148413	TSS1500;TSS1500;TSS1500;TSS1500;Body	Wald ratio	1	0.205582	-0.205582	0.0641828	0.814174	0.717932	0.923316	0.00135973	0.049849
MSDP	UC	cg14795268	1	1341852	MRPL20	Body	Wald ratio	1	-0.38832	0.38832	0.122731	1.4745	1.15924	1.87549	0.00155617	0.0565587
MSDP	UC	cg04180046	7	45002736	MYO1G	Body	Inverse variance weighted	4	0.133922	0.133922	0.0427072	1.1433	1.0515	1.24313	0.00171371	0.06145
MSDP	UC	cg19542849	2	100217960	AFF3	Body;Body	Inverse variance weighted	5	0.0926148	-0.0926148	0.0295444	0.911545	0.860259	0.965888	0.0017199	0.06145
MSDP	UC	cg01108112	9	139254189	NA	NA	Inverse variance weighted	2	-0.169339	0.169339	0.054309	1.18452	1.06491	1.31756	0.00182042	0.064495
MSDP	UC	cg22698028	5	400494	AHRR	Body	Inverse variance weighted	4	-0.141131	0.141131	0.0453924	1.15158	1.05355	1.25873	0.00187637	0.065923
MSDP	UC	cg01485797	11	810820	SNORA52;RPLP2	TSS1500;Body	Wald ratio	1	0.26485	-0.26485	0.0852817	0.767321	0.649208	0.906923	0.001899	0.0661667
MSDP	UC	cg26709300	16	30106682	YPEL3	1stExon;Body	Wald ratio	1	0.421966	-0.421966	0.136251	0.655757	0.502069	0.856489	0.0019551	0.0675631
MSDP	UC	cg09527886	7	2872954	GNA12	Body	Inverse variance weighted	2	-0.239239	-0.239239	0.0776623	0.787227	0.676071	0.916658	0.00206653	0.0708331
MSDP	UC	cg07324245	17	75445905	2024-09-09	Body;Body;Body;Body;TSS1500;Body	Wald ratio	1	-0.567459	0.567459	0.184863	1.76378	1.22768	2.53398	0.00214331	0.0722896
MSDP	UC	cg09481866	17	75373040	2024-09-09	5'UTR;5'UTR;Body;Body;Body	Wald ratio	1	-0.196553	0.196553	0.0640315	1.2172	1.07364	1.37996	0.00214331	0.0722896
MSDP	UC	cg25413977	2	66651619	NA	NA	Inverse variance weighted	3	-0.105692	-0.105692	0.0345597	0.899702	0.840777	0.962756	0.0022264	0.0740906
MSDP	UC	cg23973885	1	1294881	MXRA8	TSS1500	Wald ratio	1	-0.212692	0.212692	0.0695638	1.237	1.07934	1.4177	0.00223186	0.0740906
MSDP	UC	cg15626405	5	536047	NA	NA	Inverse variance weighted	3	0.285999	-0.285999	0.0939683	0.751263	0.624892	0.903191	0.00233789	0.0757588
MSDP	UC	cg22708150	6	31649619	LY6G5C	TSS1500	Inverse variance weighted	5	0.264676	0.264676	0.0870985	1.30301	1.09852	1.54556	0.00237512	0.0757588
MSDP	UC	cg15963463	1	25253237	RUNX3	Body;Body	Wald ratio	1	-0.300725	0.300725	0.0989886	1.35084	1.11261	1.64008	0.00238174	0.0757588
MSDP	UC	cg08311646	7	8402871	NA	NA	Wald ratio	1	-0.569687	-0.569687	0.187662	0.565702	0.391604	0.817201	0.00239967	0.0757588
MSDP	UC	cg25843346	6	31762555	VARS	Body	Inverse variance weighted	3	0.29595	-0.29595	0.0975011	0.743824	0.614435	0.900461	0.00240252	0.0757588
MSDP	UC	cg05598010	1	1261797	GLTPD1	5'UTR	Wald ratio	1	-0.0788863	0.0788863	0.02599	1.08208	1.02834	1.13863	0.00240331	0.0757588
MSDP	UC	cg24974982	22	46403316	LOC730668	Body	Wald ratio	1	-0.273869	-0.273869	0.0902463	0.760432	0.637149	0.907569	0.00240789	0.0757588
MSDP	UC	cg10951873	1	25254746	RUNX3	Body;Body	Wald ratio	1	-0.251139	0.251139	0.0830124	1.28549	1.09246	1.51262	0.00248373	0.0768303
MSDP	UC	cg13822256	8	24811266	NEFL	Body	Wald ratio	1	0.410254	0.410254	0.135674	1.5072	1.15527	1.96634	0.00249614	0.0768303
MSDP	UC	cg05568941	17	38517913	GJD3	1stExon;3'UTR	Inverse variance weighted	4	-0.174294	-0.174294	0.0576416	0.84005	0.750308	0.940526	0.00249662	0.0768303
MSDP	UC	cg16276850	17	38498914	RARA	5'UTR;1stExon;Body;Body;Body	Wald ratio	1	0.515401	0.515401	0.170733	1.67431	1.19813	2.33973	0.0025382	0.0775438
MSDP	UC	cg02956248	6	32120901	PPT2;PRRT1	TSS1500;TSS1500;TSS1500	Inverse variance weighted	2	0.543528	0.543528	0.180875	1.72207	1.20806	2.45479	0.00265579	0.0805526
MSDP	UC	cg15978778	7	47694443	C7orf65	TSS1500	Inverse variance weighted	3	0.0924368	0.0924368	0.0308707	1.09684	1.03245	1.16526	0.00275054	0.0828306
MSDP	UC	cg15109207	19	48614773	PLA2G4C	TSS1500;TSS1500;TSS1500	Inverse variance weighted	6	-0.0667033	-0.0667033	0.0223469	0.935473	0.895383	0.977357	0.00283672	0.0848199
MSDP	UC	cg17741993	6	31544694	TNF	Body	Wald ratio	1	0.643303	-0.643303	0.216181	0.525554	0.344033	0.80285	0.00292266	0.0858691
MSDP	UC	cg17924476	5	323794	AHRR	Body	Wald ratio	1	0.16507	0.16507	0.0554887	1.17948	1.05793	1.31499	0.00293139	0.0858691
MSDP	UC	cg03246914	20	57596113	TUBB1	Body	Wald ratio	1	0.272248	-0.272248	0.0915216	0.761665	0.63659	0.911316	0.00293291	0.0858691
MSDP	UC	cg05150608	14	102990211	NA	NA	Inverse variance weighted	10	0.0505439	0.0505439	0.0170215	1.05184	1.01733	1.08753	0.00298365	0.0867523
MSDP	UC	cg24727216	20	30947724	ASXL1	Body;Body	Wald ratio	1	-0.583889	0.583889	0.197456	1.793	1.21759	2.64033	0.00310592	0.0896889
MSDP	UC	cg05491854	6	24910562	FAM65B	5'UTR	Inverse variance weighted	4	0.112642	-0.112642	0.0382641	0.893471	0.828913	0.963056	0.00324211	0.0929846
MSDP	UC	cg18515868	4	1304836	MAEA	Body;Body	Inverse variance weighted	3	0.112358	-0.112358	0.0383119	0.893724	0.829071	0.963419	0.00336017	0.0953506
MSDP	UC	cg16686174	17	75373081	2024-09-09	5'UTR;5'UTR;Body;Body;Body	Wald ratio	1	-0.242531	0.242531	0.0827236	1.27447	1.08371	1.49881	0.00336984	0.0953506
MSDP	UC	cg02657828	16	86703935	NA	NA	Inverse variance weighted	6	-0.0881647	-0.0881647	0.0301807	0.91561	0.863019	0.971406	0.0034865	0.0974785
MSDP	UC	cg15973098	6	31691252	C6orf25	Body;Body;Body;Body;Body;Body	Inverse variance weighted	3	0.518133	-0.518133	0.177394	0.595632	0.420704	0.843293	0.00349128	0.0974785
MSDP	UC	cg11778563	19	18531353	SSBP4	Body;Body	Wald ratio	1	-0.203449	0.203449	0.0697436	1.22562	1.06903	1.40515	0.00353304	0.0979954
MSDP	UC	cg10133462	4	1305113	MAEA	Body;Body	Inverse variance weighted	2	0.192801	-0.192801	0.0664167	0.824646	0.72399	0.939296	0.0036972	0.101878
MSDP	UC	cg22132788	7	45002486	MYO1G	Body	Inverse variance weighted	3	0.126552	0.126552	0.043681	1.13491	1.04179	1.23635	0.00376524	0.10308
MSDP	UC	cg00044354	1	67389884	MIER1;WDR78	TSS1500;Body;TSS1500;TSS1500;TSS1500;TSS1500;TSS1500;Body;TSS1500;TSS1500	Wald ratio	1	-0.0886442	0.0886442	0.0306596	1.09269	1.02896	1.16037	0.00383727	0.104374
MSDP	UC	cg18446336	7	2847575	GNA12	Body	Inverse variance weighted	5	0.165433	-0.165433	0.0573544	0.847526	0.757412	0.948362	0.00392149	0.105981
MSDP	UC	cg21461856	22	39852666	MGAT3	TSS1500	Wald ratio	1	-0.368992	-0.368992	0.128144	0.691431	0.537862	0.888847	0.00398283	0.106953
MSDP	UC	cg13047869	3	10149882	C3orf24	1stExon;1stExon;5'UTR;5'UTR	Wald ratio	1	-0.0789078	-0.0789078	0.0274462	0.924125	0.875726	0.975199	0.00404028	0.107809
MSDP	UC	cg12803068	7	45002919	MYO1G	Body	Inverse variance weighted	4	0.106182	0.106182	0.0369606	1.11202	1.03431	1.19557	0.00406814	0.10787
MSDP	UC	cg23366166	11	125366506	FEZ1	TSS1500;TSS1500	Wald ratio	1	0.508631	0.508631	0.177351	1.66301	1.17471	2.35429	0.00413174	0.108871
MSDP	UC	cg25313468	4	57773308	REST	TSS1500	Inverse variance weighted	7	-0.0654999	-0.0654999	0.0228749	0.936599	0.895534	0.979547	0.00419127	0.109127
MSDP	UC	cg09743950	16	31341875	ITGAM	Body;Body	Inverse variance weighted	2	0.143308	-0.143308	0.0500508	0.866487	0.785522	0.955798	0.00419323	0.109127
MSDP	UC	cg14035368	9	139258938	CARD9;DNLZ	Body;Body;TSS1500	Inverse variance weighted	3	-0.403862	-0.403862	0.141551	0.667736	0.505957	0.881244	0.00432937	0.111979
MSDP	UC	cg05169951	16	3017955	KREMEN2;PAQR4	Body;TSS1500;Body	Wald ratio	1	-0.252686	-0.252686	0.088767	0.776711	0.652679	0.924314	0.00441853	0.113502
MSDP	UC	cg11758793	17	38520139	GJD3	1stExon;5'UTR	Inverse variance weighted	2	-0.290267	-0.290267	0.10203	0.748063	0.612476	0.913667	0.00444209	0.113502
MSDP	UC	cg16954577	18	60051870	TNFRSF11A	Body	Inverse variance weighted	4	-0.125575	-0.125575	0.0445853	0.88199	0.808187	0.962532	0.00485487	0.122596
MSDP	UC	cg06653796	20	62367805	LIME1	TSS200	Inverse variance weighted	2	-0.142628	0.142628	0.0506414	1.1533	1.04432	1.27365	0.00485615	0.122596
MSDP	UC	cg05753993	18	77199432	NFATC1	Body;5'UTR;Body;Body;Body	Inverse variance weighted	7	-0.0639091	0.0639091	0.0227093	1.066	1.01959	1.11452	0.00488957	0.122705
MSDP	UC	cg19518672	5	132113620	2024-09-09	TSS200;TSS1500;TSS1500;TSS1500	Inverse variance weighted	4	0.0890697	0.0890697	0.0317064	1.09316	1.02729	1.16325	0.00496646	0.123897
MSDP	UC	cg10517222	17	65990429	C17orf58	TSS1500;TSS1500	Wald ratio	1	-0.39549	-0.39549	0.140938	0.67335	0.510825	0.887585	0.00501416	0.124351
MSDP	UC	cg02376282	11	1543206	HCCA2	Body	Inverse variance weighted	3	-0.196436	0.196436	0.070093	1.21706	1.06083	1.39629	0.00507067	0.125017
MSDP	UC	cg05120113	3	33140160	GLB1	TSS1500;TSS1500	Inverse variance weighted	7	-0.0471035	-0.0471035	0.016888	0.953989	0.922928	0.986095	0.00528428	0.129293
MSDP	UC	cg05106502	17	46506947	SKAP1	Body;Body	Wald ratio	1	0.201737	-0.201737	0.0723624	0.817309	0.709235	0.941852	0.00530544	0.129293
MSDP	UC	cg21529477	11	1892092	LSP1	5'UTR;TSS200;TSS200;Body	Inverse variance weighted	2	-0.237445	0.237445	0.0852473	1.268	1.07289	1.4986	0.00534677	0.129552
MSDP	UC	cg12649208	17	48548533	ACSF2	Body	Wald ratio	1	0.376789	-0.376789	0.135926	0.686061	0.525606	0.895499	0.00557095	0.134212
MSDP	UC	cg03353995	11	62455369	LRRN4CL	Body	Wald ratio	1	0.244489	0.244489	0.0885549	1.27697	1.0735	1.51901	0.00576477	0.136596
MSDP	UC	cg16001613	11	60869601	CD5	TSS1500	Wald ratio	1	0.309689	-0.309689	0.112172	0.733675	0.588872	0.914084	0.0057652	0.136596
MSDP	UC	cg10494684	17	26645200	TMEM97	TSS1500	Inverse variance weighted	5	0.143569	0.143569	0.0520038	1.15439	1.04252	1.27826	0.00576708	0.136596
MSDP	UC	cg16555556	5	497520	SLC9A3	Body	Inverse variance weighted	2	-0.191537	-0.191537	0.0698618	0.825689	0.720027	0.946856	0.00611304	0.143531
MSDP	UC	cg02155111	3	112695305	CD200R1	TSS1500;TSS1500;TSS1500;TSS1500	Inverse variance weighted	4	0.231755	0.231755	0.084591	1.26081	1.06818	1.48818	0.00614942	0.143531
MSDP	UC	cg10647833	6	167047842	RPS6KA2	Body	Inverse variance weighted	6	-0.0988246	-0.0988246	0.0360928	0.905902	0.844031	0.972308	0.00618012	0.143531
MSDP	UC	cg17469479	12	10183208	CLEC9A	TSS200	Inverse variance weighted	2	0.128599	0.128599	0.0469818	1.13723	1.03719	1.24693	0.00619607	0.143531
MSDP	UC	cg12678695	7	71248649	CALN1	3'UTR;3'UTR	Wald ratio	1	-0.283553	0.283553	0.103687	1.32784	1.08364	1.62707	0.00624383	0.143847
MSDP	UC	cg13051249	7	6594886	NA	NA	Wald ratio	1	0.466628	-0.466628	0.171294	0.627113	0.448268	0.877312	0.00644696	0.147719
MSDP	UC	cg05897163	17	37782302	PPP1R1B	TSS1500	Inverse variance weighted	2	0.131546	0.131546	0.048453	1.14059	1.03725	1.25422	0.00662935	0.151077
MSDP	UC	cg05674437	3	196694153	PIGZ	5'UTR	Inverse variance weighted	2	0.207595	0.207595	0.0765402	1.23072	1.05927	1.42991	0.00668296	0.15148
MSDP	UC	cg04046629	11	60775831	CD6	Body	Inverse variance weighted	7	-0.0565575	-0.0565575	0.0208779	0.945012	0.907122	0.984485	0.00674928	0.15198
MSDP	UC	cg03157862	16	66519174	NA	NA	Wald ratio	1	0.522717	-0.522717	0.193055	0.592908	0.406121	0.865603	0.00677712	0.15198
MSDP	UC	cg17546623	10	94165278	NA	NA	Wald ratio	1	-0.140311	-0.140311	0.0519555	0.869088	0.784943	0.962253	0.00692148	0.154289
MSDP	UC	cg18621852	3	10150065	C3orf24	TSS200;TSS200	Wald ratio	1	-0.108961	-0.108961	0.0403699	0.896765	0.828543	0.970604	0.00695327	0.154289
MSDP	UC	cg15117754	3	10150083	C3orf24	TSS200;TSS200	Inverse variance weighted	2	-0.0886978	-0.0886978	0.0329177	0.915122	0.857944	0.976111	0.00704879	0.15559
MSDP	UC	cg22678754	1	155044309	NA	NA	Wald ratio	1	0.27396	0.27396	0.101775	1.31516	1.07733	1.60551	0.00710625	0.156041
MSDP	UC	cg01603290	17	40805956	NA	NA	Wald ratio	1	0.292405	0.292405	0.108881	1.33965	1.0822	1.65833	0.00724139	0.157726
MSDP	UC	cg03133378	7	99195931	NA	NA	Inverse variance weighted	2	-0.0770794	-0.0770794	0.0287113	0.925816	0.875156	0.97941	0.00726091	0.157726
MSDP	UC	cg03127898	11	62455098	LRRN4CL	3'UTR	Wald ratio	1	0.242276	0.242276	0.0902982	1.27415	1.06747	1.52084	0.00729519	0.157726
MSDP	UC	cg06994420	2	66672553	MEIS1	Body	Inverse variance weighted	3	-0.10825	0.10825	0.0404638	1.11433	1.02936	1.2063	0.00746773	0.160632
MSDP	UC	cg08441803	17	46388390	SKAP1	Body;Body	Inverse variance weighted	2	-0.11722	-0.11722	0.0439154	0.88939	0.816038	0.969334	0.00760275	0.162707
MSDP	UC	cg02433266	22	20226815	NA	NA	Wald ratio	1	0.328178	-0.328178	0.123249	0.720235	0.565669	0.917035	0.00775115	0.164975
MSDP	UC	cg00853853	9	139258524	CARD9;DNLZ	3'UTR;3'UTR;TSS1500	Inverse variance weighted	2	-0.56981	-0.56981	0.21412	0.565633	0.371768	0.860592	0.00778701	0.164975
MSDP	UC	cg00320288	16	85863167	NA	NA	Wald ratio	1	-0.541259	-0.541259	0.203754	0.582015	0.390387	0.867706	0.00789701	0.165656
MSDP	UC	cg08323969	17	40770823	NA	NA	Wald ratio	1	0.515024	-0.515024	0.19388	0.597486	0.408596	0.873699	0.00789775	0.165656
MSDP	UC	cg00306311	4	17783936	FAM184B	TSS1500	Wald ratio	1	0.192487	0.192487	0.0727352	1.21226	1.05119	1.39801	0.00813514	0.169791
MSDP	UC	cg10805039	17	750241	NXN	Body	Inverse variance weighted	2	-0.179572	0.179572	0.0679888	1.1967	1.0474	1.36729	0.00826131	0.171575
MSDP	UC	cg10681065	7	100239172	TFR2	5'UTR;1stExon	Wald ratio	1	0.237054	-0.237054	0.0903527	0.788948	0.660905	0.941799	0.00869916	0.179783
MSDP	UC	cg06884254	11	62454905	LRRN4CL	3'UTR	Wald ratio	1	0.320145	0.320145	0.122467	1.37733	1.08341	1.75099	0.00894549	0.183972
MSDP	UC	cg00468395	16	28193063	XPO6	Body	Wald ratio	1	0.250562	-0.250562	0.0959838	0.778363	0.64488	0.939475	0.00904192	0.184375
MSDP	UC	cg09560979	8	38615235	TACC1	5'UTR	Wald ratio	1	-0.406616	0.406616	0.155788	1.50173	1.10658	2.03798	0.00905256	0.184375
MSDP	UC	cg02812767	15	74218468	LOXL1	TSS1500	Inverse variance weighted	6	-0.0638325	0.0638325	0.0244721	1.06591	1.01599	1.11829	0.00909734	0.184396
MSDP	UC	cg03769939	1	25254129	RUNX3	Body;Body	Wald ratio	1	-0.495252	0.495252	0.190389	1.64091	1.12986	2.38313	0.00928804	0.187361
MSDP	UC	cg05928290	14	54418728	BMP4	Body;Body;Body	Inverse variance weighted	3	0.0940864	0.0940864	0.0362073	1.09865	1.02339	1.17946	0.00936182	0.187732
MSDP	UC	cg22112435	1	46664449	POMGNT1	Body;TSS1500	Inverse variance weighted	6	0.0567871	-0.0567871	0.0218637	0.944795	0.905163	0.986162	0.0093955	0.187732
MSDP	UC	cg25136988	6	31649623	LY6G5C	TSS1500	Inverse variance weighted	6	0.229135	0.229135	0.0882825	1.25751	1.0577	1.49506	0.00944607	0.187852
MSDP	UC	cg13365972	11	1629275	HCCA2;KRTAP5-3	Body;1stExon	Wald ratio	1	0.306559	-0.306559	0.118215	0.735975	0.583762	0.927877	0.00950818	0.1882
MSDP	UC	cg01525376	1	32716212	LCK	TSS1500	Wald ratio	1	-0.291712	0.291712	0.112762	1.33872	1.07326	1.66984	0.00968278	0.190473
MSDP	UC	cg10691866	7	65817282	TPST1	Body	Inverse variance weighted	2	0.150245	-0.150245	0.0581306	0.860497	0.767834	0.964342	0.00974889	0.190473
MSDP	UC	cg15182635	10	77165167	C10orf41	Body;Body	Inverse variance weighted	2	-0.130504	0.130504	0.0504995	1.1394	1.03203	1.25795	0.00975857	0.190473
MSDP	UC	cg06949812	17	38517993	GJD3	1stExon;3'UTR	Inverse variance weighted	3	-0.170961	-0.170961	0.0663196	0.842854	0.740117	0.959854	0.00994218	0.192357
MSDP	UC	cg17553149	6	27483069	NA	NA	Inverse variance weighted	2	-0.196762	-0.196762	0.0763604	0.821386	0.707209	0.953996	0.00997316	0.192357
MSDP	UC	cg18480781	15	60294291	NA	NA	Inverse variance weighted	3	-0.118889	0.118889	0.0461726	1.12625	1.0288	1.23292	0.0100273	0.192357
MSDP	UC	cg08471846	19	799621	PTBP1	Body;Body;Body;Body	Inverse variance weighted	3	-0.138467	0.138467	0.0537833	1.14851	1.0336	1.27619	0.0100376	0.192357
MSDP	UC	cg07448928	5	427755	AHRR	Body	Wald ratio	1	0.530638	0.530638	0.206566	1.70002	1.13402	2.54851	0.0102033	0.194648
MSDP	UC	cg19057830	10	77165673	C10orf41	Body;Body	Inverse variance weighted	3	-0.116161	0.116161	0.0452841	1.12318	1.02778	1.22742	0.0103129	0.19475
MSDP	UC	cg21788755	3	48508391	TREX1	Body;1stExon	Wald ratio	1	-0.175743	0.175743	0.0685613	1.19213	1.04223	1.36359	0.0103685	0.19475
MSDP	UC	cg01881870	1	45240812	SNORD55;SNORD46;RPS8	TSS1500;TSS1500;TSS1500	Wald ratio	1	0.280408	-0.280408	0.109428	0.755475	0.60964	0.936196	0.0103922	0.19475
MSDP	UC	cg16639185	1	206786178	LGTN	TSS1500	Inverse variance weighted	5	-0.0656958	-0.0656958	0.0256378	0.936416	0.890523	0.984673	0.0103935	0.19475
MSDP	UC	cg00770784	16	75468297	CFDP1	TSS1500	Inverse variance weighted	2	0.176943	0.176943	0.0691893	1.19356	1.0422	1.36691	0.0105467	0.196747
MSDP	UC	cg18504190	11	1649947	HCCA2;KRTAP5-5	Body;TSS1500	Inverse variance weighted	2	0.167783	-0.167783	0.0658912	0.845537	0.743096	0.962101	0.0108852	0.202167
MSDP	UC	cg25274157	19	19626576	NDUFA13;TSSK6	TSS1500;TSS200	Wald ratio	1	-0.141255	-0.141255	0.0556461	0.868268	0.77855	0.968323	0.0111341	0.205847
MSDP	UC	cg04972745	10	101287846	NA	NA	Inverse variance weighted	7	0.115084	-0.115084	0.0453625	0.891291	0.815467	0.974166	0.011181	0.205847
MSDP	UC	cg02887458	19	19495540	GATAD2A	TSS1500	Inverse variance weighted	4	-0.0509042	-0.0509042	0.0200812	0.95037	0.913691	0.988521	0.0112473	0.205967
MSDP	UC	cg26073542	11	3174128	OSBPL5	5'UTR;5'UTR;5'UTR	Wald ratio	1	-0.132182	-0.132182	0.0521687	0.876182	0.79102	0.970512	0.0112852	0.205967
MSDP	UC	cg05422796	18	5297381	ZFP161	TSS1500;TSS1500	Inverse variance weighted	2	-0.169962	-0.169962	0.067141	0.843697	0.739664	0.962361	0.0113601	0.206441
MSDP	UC	cg10968958	19	55494485	NLRP2	Body	Inverse variance weighted	3	0.0841549	0.0841549	0.0332732	1.0878	1.01912	1.1611	0.011432	0.206855
MSDP	UC	cg06945845	16	84681510	KLHL36	TSS1500	Inverse variance weighted	2	-0.33274	-0.33274	0.132029	0.716957	0.553487	0.928706	0.0117287	0.211317
MSDP	UC	cg03559942	11	62521055	ZBTB3	Body	Wald ratio	1	-0.16924	0.16924	0.0673397	1.1844	1.03796	1.35151	0.0119632	0.213253
MSDP	UC	cg03452168	11	36615847	RAG2;C11orf74	5'UTR;TSS1500	Wald ratio	1	0.399018	0.399018	0.158801	1.49036	1.09173	2.03454	0.0119814	0.213253
MSDP	UC	cg15986841	1	53386900	ECHDC2	Body	Wald ratio	1	0.154571	0.154571	0.0615209	1.16716	1.03457	1.31673	0.0119879	0.213253
MSDP	UC	cg04011995	1	41326317	NA	NA	Inverse variance weighted	4	-0.0889259	-0.0889259	0.0354252	0.914913	0.853543	0.980696	0.0120648	0.213719
MSDP	UC	cg25203031	1	66999813	SGIP1	TSS200	Wald ratio	1	0.30889	0.30889	0.123415	1.36191	1.06929	1.73461	0.0123195	0.216363
MSDP	UC	cg00296038	3	11624533	VGLL4	Body;Body;TSS1500	Wald ratio	1	0.451067	-0.451067	0.180427	0.636948	0.447221	0.907166	0.0124193	0.216363
MSDP	UC	cg12116137	17	1576449	PRPF8	Body	Wald ratio	1	-0.28473	-0.28473	0.113892	0.752217	0.601723	0.940351	0.0124193	0.216363
MSDP	UC	cg16547579	20	4954333	SLC23A2	5'UTR;5'UTR	Wald ratio	1	-0.414245	0.414245	0.165698	1.51323	1.0936	2.09387	0.0124193	0.216363
MSDP	UC	cg03661110	17	48581622	NA	NA	Inverse variance weighted	3	0.101377	0.101377	0.0405792	1.10669	1.02208	1.19831	0.0124809	0.216541
MSDP	UC	cg00342358	1	92350112	TGFBR3	5'UTR	Wald ratio	1	-0.234031	0.234031	0.0938501	1.26368	1.05136	1.51889	0.012643	0.218454
MSDP	UC	cg03340878	6	27925166	OR2B6	1stExon	Inverse variance weighted	3	0.184468	-0.184468	0.0740718	0.831547	0.719177	0.961475	0.0127604	0.219583
MSDP	UC	cg26918577	17	75888026	NA	NA	Wald ratio	1	0.229522	-0.229522	0.0922913	0.794914	0.663376	0.952533	0.0128851	0.219796
MSDP	UC	cg21505886	4	1724428	TMEM129;TACC3	TSS1500;5'UTR;TSS1500	Inverse variance weighted	3	0.159914	-0.159914	0.0643135	0.852217	0.751287	0.966708	0.0129017	0.219796
MSDP	UC	cg20099806	17	61849988	CCDC47	5'UTR	Wald ratio	1	-0.123905	0.123905	0.0498469	1.13191	1.02655	1.24808	0.0129292	0.219796
MSDP	UC	cg08835221	22	38071607	LGALS1	TSS200	Inverse variance weighted	3	0.130223	0.130223	0.05261	1.13908	1.02748	1.26281	0.0133143	0.225435
MSDP	UC	cg08836481	10	882938	LARP4B	Body	Inverse variance weighted	2	-0.272188	-0.272188	0.110187	0.761711	0.613758	0.945329	0.0135021	0.226796
MSDP	UC	cg25614875	1	217263847	ESRRG	TSS1500;TSS1500;5'UTR	Wald ratio	1	0.263537	0.263537	0.106685	1.30152	1.05594	1.60422	0.0135023	0.226796
MSDP	UC	cg00936309	6	33141824	COL11A2	Body;Body;Body	Inverse variance weighted	8	0.146817	-0.146817	0.0595066	0.863452	0.768396	0.970267	0.0136158	0.227795
MSDP	UC	cg21166092	5	1763818	NA	NA	Inverse variance weighted	2	0.22094	-0.22094	0.0896361	0.801765	0.672585	0.955756	0.013707	0.228414
MSDP	UC	cg10981907	11	60775545	CD6	Body	Inverse variance weighted	3	-0.0780475	-0.0780475	0.0317205	0.92492	0.869167	0.98425	0.0138752	0.230278
MSDP	UC	cg20547777	8	119086580	EXT1	Body	Inverse variance weighted	4	-0.148013	0.148013	0.0601894	1.15953	1.0305	1.30471	0.0139281	0.230278
MSDP	UC	cg13645530	12	116756948	NA	NA	Inverse variance weighted	2	0.15325	0.15325	0.0624426	1.16562	1.03134	1.31737	0.0141175	0.232209
MSDP	UC	cg12793610	4	154125637	TRIM2	5'UTR;1stExon;5'UTR	Inverse variance weighted	2	0.150615	0.150615	0.0613964	1.16255	1.03074	1.31121	0.0141612	0.232209
MSDP	UC	cg02963248	2	66809780	NA	NA	Inverse variance weighted	3	-0.225532	-0.225532	0.0919821	0.798092	0.666432	0.955762	0.0142101	0.232209
MSDP	UC	cg19332572	11	65321591	LTBP3	Body;Body;Body	Inverse variance weighted	3	-0.113319	-0.113319	0.0462741	0.892866	0.815449	0.977632	0.0143309	0.233279
MSDP	UC	cg23251141	5	496464	SLC9A3	Body	Inverse variance weighted	4	-0.169755	-0.169755	0.0694223	0.843872	0.736517	0.966874	0.0144752	0.23419
MSDP	UC	cg15467112	14	75489610	MLH3	Body;Body	Inverse variance weighted	3	-0.0601177	-0.0601177	0.0245912	0.941654	0.897344	0.988152	0.014498	0.23419
MSDP	UC	cg04551776	5	393366	AHRR	Body	Inverse variance weighted	2	-0.189295	0.189295	0.0774979	1.2084	1.03811	1.40662	0.0145829	0.234662
MSDP	UC	cg13834112	15	90361639	NA	NA	Inverse variance weighted	2	-0.122741	-0.122741	0.0502904	0.884492	0.801468	0.976118	0.0146608	0.235018
MSDP	UC	cg23829024	6	26018074	HIST1H1A	TSS200	Wald ratio	1	-0.457967	-0.457967	0.18793	0.632569	0.437661	0.914276	0.0148141	0.235287
MSDP	UC	cg02594345	10	133956183	JAKMIP3	Body	Inverse variance weighted	4	-0.0650578	0.0650578	0.0267016	1.06722	1.0128	1.12456	0.0148313	0.235287
MSDP	UC	cg16795307	13	33780362	STARD13	TSS200;Body	Wald ratio	1	0.453797	0.453797	0.186284	1.57428	1.09273	2.26803	0.0148488	0.235287
MSDP	UC	cg23752651	12	6442966	TNFRSF1A	Body	Wald ratio	1	-0.09456	0.09456	0.0388372	1.09918	1.01861	1.18611	0.0149007	0.235287
MSDP	UC	cg03467001	1	183857649	RGL1	Body	Inverse variance weighted	2	0.174284	0.174284	0.0716303	1.19039	1.03447	1.36982	0.01497	0.235498
MSDP	UC	cg15010140	2	128644922	NA	NA	Inverse variance weighted	5	-0.0826486	0.0826486	0.0340437	1.08616	1.01605	1.16111	0.0151939	0.238133
MSDP	UC	cg01943221	1	9776133	PIK3CD	Body	Inverse variance weighted	2	0.254273	-0.254273	0.104986	0.77548	0.631254	0.952658	0.015437	0.240888
MSDP	UC	cg18927077	14	103605358	NA	NA	Inverse variance weighted	4	0.0620487	0.0620487	0.0256454	1.06401	1.01185	1.11886	0.0155424	0.240888
MSDP	UC	cg02776448	6	31829888	NEU1	Body	Inverse variance weighted	2	0.240561	0.240561	0.0994471	1.27196	1.0467	1.5457	0.0155641	0.240888
MSDP	UC	cg27470486	17	40073688	ACLY	5'UTR;5'UTR	Wald ratio	1	0.451522	-0.451522	0.18672	0.636658	0.441537	0.918006	0.0155983	0.240888
MSDP	UC	cg24082121	5	672872	TPPP	Body	Wald ratio	1	0.112911	-0.112911	0.0468524	0.89323	0.814857	0.97914	0.0159552	0.244823
MSDP	UC	cg12147622	10	74021432	NA	NA	Inverse variance weighted	2	0.175341	-0.175341	0.0727672	0.839171	0.727628	0.967812	0.0159692	0.244823
MSDP	UC	cg08026735	2	98703888	VWA3B	5'UTR	Inverse variance weighted	2	0.0790339	0.0790339	0.032818	1.08224	1.01482	1.15414	0.0160294	0.244855
MSDP	UC	cg02704502	11	2036580	NA	NA	Wald ratio	1	-0.074207	0.074207	0.0309065	1.07703	1.01372	1.14429	0.0163497	0.248033
MSDP	UC	cg09760963	4	154680808	RNF175	Body	Inverse variance weighted	2	-0.187347	-0.187347	0.078111	0.829156	0.711454	0.966331	0.0164637	0.248033
MSDP	UC	cg02163885	6	27729346	NA	NA	Wald ratio	1	0.240792	0.240792	0.100403	1.27226	1.04499	1.54896	0.0164728	0.248033
MSDP	UC	cg17736443	6	27783054	HIST1H2AJ;HIST1H2BM	TSS1500;1stExon	Wald ratio	1	0.399237	0.399237	0.166469	1.49069	1.07569	2.0658	0.0164728	0.248033
MSDP	UC	cg06734510	2	198673750	PLCL1	Body	Wald ratio	1	0.266543	-0.266543	0.111239	0.766023	0.615962	0.952643	0.016569	0.248471
MSDP	UC	cg16490823	6	167085508	RPS6KA2	Body	Inverse variance weighted	7	-0.0731747	0.0731747	0.0305529	1.07592	1.01338	1.14232	0.0166197	0.248471
MSDP	UC	cg00562504	10	468347	DIP2C	Body	Wald ratio	1	0.122041	-0.122041	0.051007	0.885112	0.800903	0.978174	0.0167277	0.249202
MSDP	UC	cg02249390	6	31550612	LTB	TSS1500;TSS1500	Inverse variance weighted	2	-0.249153	0.249153	0.104222	1.28294	1.0459	1.5737	0.0168207	0.249574
MSDP	UC	cg15677087	20	61584850	SLC17A9	Body	Inverse variance weighted	7	-0.0591015	0.0591015	0.0247338	1.06088	1.01068	1.11358	0.0168711	0.249574
MSDP	UC	cg02964434	15	31617537	NA	NA	Wald ratio	1	-0.28786	0.28786	0.120656	1.33357	1.05272	1.68935	0.0170426	0.25123
MSDP	UC	cg10464312	2	66672688	MEIS1	Body	Wald ratio	1	-0.16204	0.16204	0.0680166	1.17591	1.02914	1.3436	0.0172024	0.252701
MSDP	UC	cg09614479	10	81967536	NA	NA	Wald ratio	1	0.223915	0.223915	0.0941591	1.25096	1.04015	1.50451	0.0174045	0.253026
MSDP	UC	cg11647108	10	81967516	NA	NA	Wald ratio	1	0.186837	0.186837	0.0785674	1.20543	1.03339	1.40611	0.0174045	0.253026
MSDP	UC	cg16449012	4	17781880	FAM184B	Body	Wald ratio	1	0.278626	0.278626	0.117166	1.32131	1.0502	1.66241	0.0174045	0.253026
MSDP	UC	cg11414709	6	28555055	SCAND3	1stExon;5'UTR	Wald ratio	1	-0.395367	0.395367	0.166581	1.48493	1.07129	2.05827	0.0176243	0.255341
MSDP	UC	cg03671431	18	61604367	NA	NA	Inverse variance weighted	4	-0.0645706	-0.0645706	0.0272343	0.93747	0.888741	0.988871	0.0177434	0.256185
MSDP	UC	cg03918288	8	145101324	SPATC1	Body;Body	Wald ratio	1	0.197352	-0.197352	0.0833957	0.820901	0.697113	0.966671	0.0179591	0.258415
MSDP	UC	cg09967633	16	84918794	CRISPLD2	Body	Inverse variance weighted	3	0.0879571	0.0879571	0.0372317	1.09194	1.0151	1.1746	0.018156	0.259798
MSDP	UC	cg12496156	2	218666048	TNS1	3'UTR	Wald ratio	1	-0.38507	-0.38507	0.16303	0.680403	0.494302	0.936569	0.0181784	0.259798
MSDP	UC	cg20068209	6	75988568	TMEM30A	Body;Body	Wald ratio	1	-0.328279	-0.328279	0.139476	0.720162	0.547905	0.946574	0.0185897	0.264777
MSDP	UC	cg18581929	7	150145527	NA	NA	Wald ratio	1	-0.194808	0.194808	0.0829066	1.21508	1.03284	1.42947	0.0187872	0.26669
MSDP	UC	cg02462416	11	2036573	NA	NA	Inverse variance weighted	2	-0.0715614	0.0715614	0.030564	1.07418	1.01172	1.1405	0.0192136	0.271034
MSDP	UC	cg10282807	12	6756551	ACRBP	1stExon;5'UTR	Wald ratio	1	0.400137	0.400137	0.170911	1.49203	1.06732	2.08574	0.0192218	0.271034
MSDP	UC	cg09318731	19	40694183	NA	NA	Wald ratio	1	0.173457	0.173457	0.0741529	1.18941	1.02852	1.37547	0.0193261	0.271354
MSDP	UC	cg05043794	9	111880884	C9orf5	Body	Inverse variance weighted	8	0.046264	-0.046264	0.0197965	0.95479	0.918452	0.992565	0.0194405	0.271354
MSDP	UC	cg07464358	7	100952364	NA	NA	Inverse variance weighted	5	0.101279	0.101279	0.0433407	1.10658	1.01647	1.20469	0.0194494	0.271354
MSDP	UC	cg07571337	10	93805844	NA	NA	Inverse variance weighted	2	0.169937	0.169937	0.0727729	1.18523	1.02768	1.36694	0.0195348	0.271354
MSDP	UC	cg03228449	2	216299545	FN1	Body;Body;Body;Body;Body;Body;Body	Inverse variance weighted	5	-0.073386	0.073386	0.0314455	1.07615	1.01182	1.14456	0.0196089	0.271354
MSDP	UC	cg16728651	6	55767865	NA	NA	Wald ratio	1	-0.202894	0.202894	0.0869545	1.22494	1.033	1.45256	0.0196307	0.271354
MSDP	UC	cg21109038	15	90543610	ZNF710	TSS1500	Wald ratio	1	0.460461	0.460461	0.197616	1.5848	1.07587	2.33448	0.019802	0.272828
MSDP	UC	cg00892368	6	32847704	PPP1R2P1	Body	Inverse variance weighted	3	0.527198	0.527198	0.226549	1.69418	1.08672	2.6412	0.0199609	0.274121
MSDP	UC	cg00741634	19	19432407	KIAA0892;SF4	Body;TSS1500	Wald ratio	1	-0.459418	0.459418	0.197574	1.58315	1.07484	2.33185	0.0200559	0.274531
MSDP	UC	cg13283739	4	1765550	NA	NA	Wald ratio	1	-0.171106	0.171106	0.0737588	1.18662	1.02689	1.37118	0.0203519	0.277681
MSDP	UC	cg09608064	3	141027315	NA	NA	Inverse variance weighted	3	0.1323	0.1323	0.0571958	1.14145	1.0204	1.27686	0.0207168	0.280912
MSDP	UC	cg00207731	15	91416118	FURIN	5'UTR	Inverse variance weighted	3	0.164767	-0.164767	0.0712348	0.848091	0.737575	0.975167	0.020722	0.280912
MSDP	UC	cg14182690	1	25290947	RUNX3	Body	Inverse variance weighted	2	0.192371	-0.192371	0.0832601	0.825001	0.70078	0.97124	0.0208615	0.281051
MSDP	UC	cg18954900	12	96604497	ELK3	5'UTR	Inverse variance weighted	5	-0.0762208	0.0762208	0.0329902	1.0792	1.01163	1.15129	0.0208655	0.281051
MSDP	UC	cg03291396	2	219252533	SLC11A1	Body	Wald ratio	1	0.174114	0.174114	0.0754036	1.19019	1.02667	1.37975	0.0209385	0.281137
MSDP	UC	cg02162897	2	38300537	CYP1B1	Body	Inverse variance weighted	3	-0.101035	-0.101035	0.0438555	0.903901	0.829451	0.985035	0.021233	0.284185
MSDP	UC	cg00061695	17	7311314	NLGN2	TSS200	Inverse variance weighted	3	0.115239	0.115239	0.0501059	1.12214	1.01718	1.23794	0.0214535	0.286228
MSDP	UC	cg25290779	15	63886947	NA	NA	Inverse variance weighted	2	-0.228272	0.228272	0.0993322	1.25643	1.03415	1.52648	0.0215577	0.286711
MSDP	UC	cg23243608	3	196675529	PIGZ	Body	Inverse variance weighted	2	0.188941	0.188941	0.0828368	1.20797	1.02694	1.42091	0.0225558	0.296549
MSDP	UC	cg17464820	11	116838417	SIK3	Body	Inverse variance weighted	3	-0.160688	-0.160688	0.0704551	0.851557	0.741722	0.977657	0.022565	0.296549
MSDP	UC	cg07416664	22	38221485	GALR3	3'UTR	Wald ratio	1	-0.0533741	-0.0533741	0.0234047	0.948025	0.905519	0.992527	0.0225788	0.296549
MSDP	UC	cg10775231	10	81967666	NA	NA	Wald ratio	1	0.212588	0.212588	0.0932203	1.23687	1.03033	1.48483	0.0225788	0.296549
MSDP	UC	cg00815325	19	5691899	LONP1	3'UTR	Wald ratio	1	0.273941	-0.273941	0.120214	0.760377	0.60076	0.962402	0.0226797	0.296949
MSDP	UC	cg18161956	12	115112626	TBX3	Body;Body	Wald ratio	1	0.323316	-0.323316	0.142155	0.723745	0.547748	0.956292	0.0229425	0.29946
MSDP	UC	cg24024660	7	99195788	NA	NA	Inverse variance weighted	2	-0.0695229	-0.0695229	0.0306183	0.932839	0.878504	0.990534	0.0231695	0.300438
MSDP	UC	cg18474153	19	3984323	EEF2	Body	Wald ratio	1	-0.334494	0.334494	0.147347	1.39723	1.04675	1.86506	0.0232006	0.300438
MSDP	UC	cg25472804	8	128219418	NA	NA	Inverse variance weighted	3	0.0982096	0.0982096	0.0432716	1.10319	1.01349	1.20084	0.0232312	0.300438
MSDP	UC	cg09367467	7	1894209	MAD1L1	Body;Body;Body	Inverse variance weighted	2	-0.0661336	0.0661336	0.0291699	1.06837	1.009	1.13123	0.023379	0.301424
MSDP	UC	cg05154390	1	36929274	MRPS15	Body	Wald ratio	1	0.208533	-0.208533	0.0921425	0.811774	0.677645	0.972453	0.023626	0.30368
MSDP	UC	cg02127172	16	3629620	NA	NA	Inverse variance weighted	2	-0.107601	0.107601	0.0475833	1.1136	1.01444	1.22246	0.0237398	0.304215
MSDP	UC	cg20329047	8	145514383	BOP1;HSF1	Body;TSS1500	Inverse variance weighted	5	-0.0454442	0.0454442	0.0201337	1.04649	1.006	1.08861	0.0240003	0.306392
MSDP	UC	cg05901196	10	61664954	CCDC6	Body	Wald ratio	1	0.130197	-0.130197	0.0577051	0.877922	0.784037	0.98305	0.024055	0.306392
MSDP	UC	cg01917340	14	90720130	NA	NA	Inverse variance weighted	2	-0.0575147	-0.0575147	0.0255154	0.944108	0.898054	0.992524	0.024189	0.307171
MSDP	UC	cg00174279	17	75525361	NA	NA	Inverse variance weighted	2	0.107566	-0.107566	0.0477444	0.898017	0.817794	0.986111	0.0242621	0.307175
MSDP	UC	cg23713900	18	615496	CLUL1	TSS1500;5'UTR	Inverse variance weighted	2	-0.0974148	-0.0974148	0.0433233	0.90718	0.833328	0.987577	0.0245407	0.308512
MSDP	UC	cg26343510	11	72975668	P2RY6	5'UTR;5'UTR;1stExon;1stExon	Wald ratio	1	-0.318778	-0.318778	0.14177	0.727037	0.550654	0.959917	0.0245408	0.308512
MSDP	UC	cg18444875	8	107460168	OXR1	Body	Wald ratio	1	-0.0693894	-0.0693894	0.0308696	0.932963	0.878189	0.991154	0.0245873	0.308512
MSDP	UC	cg05421149	16	943038	LMF1	Body	Inverse variance weighted	2	-0.209167	0.209167	0.0931975	1.23265	1.02685	1.47969	0.0248102	0.309003
MSDP	UC	cg27514333	15	66996626	SMAD6	Body;Body	Inverse variance weighted	4	0.0931535	-0.0931535	0.0415108	0.911054	0.839865	0.988277	0.0248275	0.309003
MSDP	UC	cg26703534	5	377358	AHRR	Body	Inverse variance weighted	2	0.194822	-0.194822	0.0868272	0.822982	0.694195	0.975661	0.0248463	0.309003
MSDP	UC	cg25946646	10	88628344	BMPR1A	5'UTR	Wald ratio	1	0.105072	0.105072	0.0470598	1.11079	1.01292	1.21812	0.0255669	0.31703
MSDP	UC	cg10265258	16	89184591	ACSF3	Body;Body;Body	Inverse variance weighted	11	0.0410843	-0.0410843	0.0184155	0.959748	0.925725	0.995022	0.0256834	0.31754
MSDP	UC	cg03434029	1	45274048	TCTEX1D4;BTBD19	TSS1500;TSS200	Wald ratio	1	0.434127	-0.434127	0.195113	0.64783	0.441954	0.949609	0.0260812	0.320225
MSDP	UC	cg25798647	6	41303391	NCR2	TSS200	Inverse variance weighted	2	-0.210819	0.210819	0.094809	1.23469	1.02531	1.48683	0.0261742	0.320225
MSDP	UC	cg24166100	2	218886643	NA	NA	Wald ratio	1	-0.181473	0.181473	0.0816123	1.19898	1.02175	1.40696	0.0261752	0.320225
MSDP	UC	cg12252069	7	26897597	SKAP2	Body	Inverse variance weighted	3	-0.111252	-0.111252	0.050042	0.894713	0.811124	0.986917	0.0262044	0.320225
MSDP	UC	cg13314965	3	196065506	TM4SF19	TSS1500	Wald ratio	1	0.176251	0.176251	0.0794576	1.19274	1.02073	1.39374	0.0265424	0.321573
MSDP	UC	cg20331155	11	1892074	LSP1	5'UTR;TSS200;TSS200;Body	Inverse variance weighted	3	-0.289569	0.289569	0.13056	1.33585	1.03424	1.72542	0.0265619	0.321573
MSDP	UC	cg12140851	7	26897612	SKAP2	Body	Inverse variance weighted	3	-0.100545	-0.100545	0.045342	0.904345	0.827443	0.988394	0.0265908	0.321573
MSDP	UC	cg10795646	1	151975566	NA	NA	Inverse variance weighted	2	0.17144	-0.17144	0.0773283	0.84245	0.723971	0.980319	0.0266198	0.321573
MSDP	UC	cg16909109	6	39692861	KIF6	Body	Inverse variance weighted	3	0.157363	-0.157363	0.0711469	0.854394	0.743184	0.982244	0.0269799	0.324992
MSDP	UC	cg13567403	9	138861590	NA	NA	Inverse variance weighted	3	0.0840755	0.0840755	0.0380365	1.08771	1.00957	1.1719	0.0270782	0.325247
MSDP	UC	cg06622199	17	75422925	42256	Body;Body;Body;Body;Body	Wald ratio	1	-0.317898	0.317898	0.143919	1.37424	1.03647	1.82208	0.0271843	0.325594
MSDP	UC	cg01554474	1	155107599	RAG1AP1	TSS1500;TSS1500;TSS1500	Inverse variance weighted	2	0.210872	-0.210872	0.0955195	0.809878	0.671602	0.976624	0.0272702	0.325697
MSDP	UC	cg05318210	2	145780010	NA	NA	Inverse variance weighted	3	0.106126	0.106126	0.0481228	1.11196	1.01188	1.22195	0.0274321	0.326389
MSDP	UC	cg08426733	1	1376740	VWA1	3'UTR;3'UTR	Wald ratio	1	0.275673	-0.275673	0.125095	0.759061	0.59401	0.969974	0.0275452	0.326389
MSDP	UC	cg02366931	5	78986160	CMYA5	Body	Wald ratio	1	-0.144907	-0.144907	0.0657625	0.865103	0.760483	0.984115	0.0275603	0.326389
MSDP	UC	cg04284140	7	44163975	POLD2	TSS1500;TSS1500	Inverse variance weighted	5	0.0761138	0.0761138	0.0345762	1.07909	1.00838	1.15475	0.0277124	0.32727
MSDP	UC	cg26413730	17	75376935	42256	5'UTR;5'UTR;Body;Body;Body	Inverse variance weighted	2	-0.116515	0.116515	0.0529904	1.12357	1.01273	1.24654	0.0278931	0.328028
MSDP	UC	cg22221575	3	195965369	PCYT1A	3'UTR	Wald ratio	1	-0.273743	-0.273743	0.124528	0.760527	0.595819	0.970768	0.0279322	0.328028
MSDP	UC	cg00606880	10	63213784	TMEM26	TSS1500	Wald ratio	1	-0.316157	-0.316157	0.144089	0.728945	0.549596	0.966821	0.0282228	0.330024
MSDP	UC	cg16425713	6	33165404	RXRB	Body	Wald ratio	1	-0.352528	0.352528	0.160702	1.42266	1.03827	1.94936	0.0282587	0.330024
MSDP	UC	cg15637286	19	31845176	NA	NA	Wald ratio	1	-0.0889742	0.0889742	0.0406023	1.09305	1.00944	1.18359	0.0284259	0.33106
MSDP	UC	cg04425617	3	183309985	NA	NA	Inverse variance weighted	2	0.101143	0.101143	0.0462226	1.10643	1.0106	1.21135	0.0286568	0.331836
MSDP	UC	cg05783384	2	218843735	NA	NA	Inverse variance weighted	2	0.124543	0.124543	0.0569646	1.13263	1.01298	1.26642	0.0287922	0.331836
MSDP	UC	cg24973755	4	1304972	MAEA	Body;Body	Inverse variance weighted	3	0.135457	-0.135457	0.0619599	0.873316	0.773446	0.986082	0.0288001	0.331836
MSDP	UC	cg00364956	17	33777219	SLFN13	TSS1500	Inverse variance weighted	5	-0.0757645	-0.0757645	0.0346572	0.927035	0.866154	0.992194	0.0288074	0.331836
MSDP	UC	cg17951878	6	7698374	NA	NA	Inverse variance weighted	3	0.0940175	0.0940175	0.0430389	1.09858	1.00971	1.19527	0.0289273	0.332309
MSDP	UC	cg05094429	6	167536184	CCR6	5'UTR;TSS200	Wald ratio	1	0.224516	-0.224516	0.102836	0.798903	0.653068	0.977304	0.0290177	0.332442
MSDP	UC	cg21599336	11	133910341	LOC100128239	Body	Inverse variance weighted	2	-0.203474	-0.203474	0.0934274	0.815891	0.679368	0.979849	0.0294145	0.335551
MSDP	UC	cg07617283	7	127913660	NA	NA	Inverse variance weighted	4	0.0417802	0.0417802	0.0191878	1.04267	1.00418	1.08262	0.0294483	0.335551
MSDP	UC	cg00534274	4	139163341	SLC7A11	1stExon;5'UTR	Wald ratio	1	0.311928	-0.311928	0.143382	0.732034	0.552691	0.969573	0.0295925	0.336285
MSDP	UC	cg04904468	10	81202867	ZCCHC24	Body	Inverse variance weighted	3	-0.131004	-0.131004	0.0603994	0.877214	0.779279	0.987458	0.0300857	0.340971
MSDP	UC	cg13290149	20	61002739	C20orf151	TSS200	Wald ratio	1	-0.244136	-0.244136	0.112624	0.783381	0.628211	0.976879	0.0301814	0.341116
MSDP	UC	cg02849507	16	14051717	NA	NA	Wald ratio	1	0.204101	0.204101	0.0942004	1.22642	1.01966	1.47511	0.0302603	0.341116
MSDP	UC	cg04955573	1	92944306	GFI1	Body;Body;Body	Inverse variance weighted	3	-0.249929	0.249929	0.115428	1.28393	1.02397	1.60989	0.03037	0.34144
MSDP	UC	cg27619353	22	38071651	LGALS1	1stExon;5'UTR	Wald ratio	1	0.0999699	0.0999699	0.0462289	1.10514	1.00941	1.20995	0.0305797	0.342883
MSDP	UC	cg26011222	10	77155697	NA	NA	Wald ratio	1	-0.269568	0.269568	0.124772	1.3094	1.02533	1.67217	0.0307345	0.343704
MSDP	UC	cg19853760	22	38071677	LGALS1	1stExon;5'UTR	Wald ratio	1	0.0910165	0.0910165	0.0422106	1.09529	1.00832	1.18976	0.0310641	0.346472
MSDP	UC	cg26402417	11	94841384	ENDOD1	Body	Inverse variance weighted	4	-0.127113	-0.127113	0.0590604	0.880634	0.784373	0.98871	0.0313775	0.348213
MSDP	UC	cg26897904	11	1892142	LSP1	5'UTR;TSS200;5'UTR;Body;1stExon	Inverse variance weighted	2	-0.212285	0.212285	0.0986839	1.2365	1.01904	1.50036	0.0314637	0.348213
MSDP	UC	cg03433241	1	166853278	NA	NA	Inverse variance weighted	3	-0.135901	-0.135901	0.0631774	0.872929	0.771261	0.987999	0.031468	0.348213
MSDP	UC	cg00082939	10	77165293	C10orf41	Body;Body	Wald ratio	1	-0.0956672	0.0956672	0.0445347	1.10039	1.00841	1.20076	0.031702	0.348826
MSDP	UC	cg16912563	10	77157423	NA	NA	Wald ratio	1	-0.239644	0.239644	0.111558	1.2708	1.02121	1.58138	0.031702	0.348826
MSDP	UC	cg23173688	1	86081894	NA	NA	Inverse variance weighted	3	0.205854	0.205854	0.0959034	1.22857	1.01804	1.48264	0.0318352	0.348826
MSDP	UC	cg03173827	20	62688717	TCEA2	1stExon;5'UTR	Inverse variance weighted	2	-0.125808	0.125808	0.0586179	1.13406	1.01098	1.27214	0.0318543	0.348826
MSDP	UC	cg09648727	17	79361742	NA	NA	Inverse variance weighted	4	-0.111302	-0.111302	0.0519266	0.894668	0.808093	0.990519	0.0320768	0.350352
MSDP	UC	cg03995300	17	5019989	ZNF232	5'UTR	Inverse variance weighted	5	-0.0943048	-0.0943048	0.0440431	0.910005	0.834745	0.992052	0.0322586	0.350534
MSDP	UC	cg12506597	6	31699709	CLIC1	Body	Wald ratio	1	0.332326	0.332326	0.155207	1.39421	1.02852	1.88992	0.0322598	0.350534
MSDP	UC	cg17792740	10	88729315	AGAP11;C10orf116	TSS1500;Body	Inverse variance weighted	6	0.0839778	0.0839778	0.0393469	1.0876	1.00688	1.1748	0.0328189	0.355341
MSDP	UC	cg14746276	5	95171699	NA	NA	Inverse variance weighted	7	-0.0548499	-0.0548499	0.025707	0.946627	0.900112	0.995546	0.0328708	0.355341
MSDP	UC	cg09340403	6	138247491	NA	NA	Inverse variance weighted	2	-0.154246	-0.154246	0.0723343	0.857061	0.743772	0.987607	0.0329737	0.355543
MSDP	UC	cg23731826	15	90371692	NA	NA	Inverse variance weighted	2	0.0529997	0.0529997	0.0248941	1.05443	1.00422	1.10715	0.0332541	0.35668
MSDP	UC	cg03229682	11	66724428	PC	5'UTR;5'UTR	Wald ratio	1	-0.13977	-0.13977	0.0656534	0.869558	0.764563	0.988972	0.033262	0.35668
MSDP	UC	cg01534284	7	142417964	NA	NA	Wald ratio	1	-0.146763	-0.146763	0.0689658	0.863499	0.754322	0.988477	0.033333	0.35668
MSDP	UC	cg20117519	7	8429907	NA	NA	Inverse variance weighted	4	0.132908	0.132908	0.0625697	1.14215	1.01032	1.29117	0.0336564	0.358727
MSDP	UC	cg01299997	7	100886961	FIS1	Body	Inverse variance weighted	4	0.134056	-0.134056	0.063156	0.874541	0.772717	0.989782	0.0337856	0.358727
MSDP	UC	cg11104712	17	7306613	C17orf61	Body	Inverse variance weighted	2	-0.109829	0.109829	0.0517906	1.11609	1.00835	1.23533	0.0339525	0.358727
MSDP	UC	cg22720790	19	58716032	ZNF274	Body;Body;5'UTR	Wald ratio	1	-0.126456	-0.126456	0.0596356	0.881213	0.784003	0.990475	0.0339654	0.358727
MSDP	UC	cg12136950	1	226849798	ITPKB	Body	Inverse variance weighted	9	0.0872867	-0.0872867	0.0411879	0.916414	0.845341	0.993463	0.0340708	0.358727
MSDP	UC	cg05779786	2	237028849	AGAP1	Body;Body	Inverse variance weighted	2	0.124322	-0.124322	0.0586645	0.883096	0.787175	0.990704	0.0340735	0.358727
MSDP	UC	cg06013117	5	174153318	MSX2	Body	Wald ratio	1	0.18491	-0.18491	0.0872898	0.831179	0.700474	0.986273	0.034146	0.358727
MSDP	UC	cg11868728	20	22568116	NA	NA	Wald ratio	1	0.299107	0.299107	0.141245	1.34865	1.02252	1.77881	0.034205	0.358727
MSDP	UC	cg27446137	4	77723198	NA	NA	Inverse variance weighted	4	0.0845856	0.0845856	0.0399883	1.08827	1.00623	1.17699	0.0344082	0.359702
MSDP	UC	cg10319053	7	27143370	HOXA2	TSS1500	Inverse variance weighted	3	0.101477	-0.101477	0.0479901	0.903502	0.822392	0.992611	0.0344686	0.359702
MSDP	UC	cg02449975	1	165571280	NA	NA	Inverse variance weighted	2	-0.117161	-0.117161	0.0555151	0.889442	0.797741	0.991683	0.0348207	0.362196
MSDP	UC	cg15506894	17	48545805	ACSF2;CHAD	Body;1stExon	Wald ratio	1	0.245971	0.245971	0.116588	1.27886	1.01761	1.60718	0.0348794	0.362196
MSDP	UC	cg26933683	17	61918738	SMARCD2	Body;Body	Inverse variance weighted	3	0.13378	-0.13378	0.0635175	0.874783	0.772384	0.990758	0.0351881	0.364503
MSDP	UC	cg07616871	2	218843504	NA	NA	Wald ratio	1	0.132999	0.132999	0.0632136	1.14225	1.00914	1.29291	0.0353819	0.365613
MSDP	UC	cg14178899	1	8076599	ERRFI1	5'UTR	Wald ratio	1	0.122541	0.122541	0.0583703	1.13037	1.00817	1.26737	0.0357835	0.368565
MSDP	UC	cg18379295	14	52326155	GNG2	TSS1500	Inverse variance weighted	4	0.130088	0.130088	0.0619847	1.13893	1.00863	1.28605	0.0358425	0.368565
MSDP	UC	cg04731926	19	35758185	LSR	Body;Body;Body	Wald ratio	1	0.11042	-0.11042	0.0527083	0.895458	0.807568	0.992913	0.0361766	0.371096
MSDP	UC	cg24902842	3	49850507	UBA7	Body	Inverse variance weighted	2	-0.306706	-0.306706	0.146662	0.735867	0.552025	0.980935	0.0365058	0.371458
MSDP	UC	cg25488284	2	242048127	PASK	Body	Inverse variance weighted	4	-0.0580584	0.0580584	0.0277721	1.05978	1.00363	1.11906	0.03657	0.371458
MSDP	UC	cg06670599	6	31631801	BAT4	Body	Inverse variance weighted	4	0.211916	-0.211916	0.101385	0.809033	0.663232	0.986886	0.0365998	0.371458
MSDP	UC	cg26111283	6	31696259	DDAH2	Body	Wald ratio	1	0.290471	0.290471	0.138995	1.33706	1.0182	1.75576	0.0366361	0.371458
MSDP	UC	cg14155397	15	66678782	MAP2K1	TSS1500	Inverse variance weighted	6	-0.0420196	0.0420196	0.0201128	1.04291	1.0026	1.08485	0.0366897	0.371458
MSDP	UC	cg01264106	22	38071602	LGALS1	TSS200	Inverse variance weighted	5	0.0675763	0.0675763	0.0323542	1.06991	1.00417	1.13996	0.0367405	0.371458
MSDP	UC	cg00395063	11	120210293	ARHGEF12	Body	Wald ratio	1	-0.225524	0.225524	0.108091	1.25298	1.01376	1.54865	0.0369406	0.372588
MSDP	UC	cg05394244	6	64281439	PTP4A1	TSS1500	Wald ratio	1	-0.346576	-0.346576	0.166317	0.707105	0.510402	0.979615	0.0371754	0.374004
MSDP	UC	cg08050115	16	31341479	ITGAM	Body;Body	Inverse variance weighted	3	0.0645785	-0.0645785	0.0310038	0.937462	0.882192	0.996196	0.0372584	0.374004
MSDP	UC	cg02349785	11	65778967	CST6	TSS1500	Wald ratio	1	-0.113954	-0.113954	0.0547394	0.892299	0.801521	0.993357	0.0373643	0.374176
MSDP	UC	cg03043406	1	45242356	RPS8;SNORD38A	Body;TSS1500	Inverse variance weighted	4	0.0722197	-0.0722197	0.0348609	0.930326	0.868883	0.996115	0.0382975	0.382612
MSDP	UC	cg12899747	3	25391527	NA	NA	Inverse variance weighted	2	-0.163756	0.163756	0.0792228	1.17793	1.00851	1.3758	0.0387318	0.385652
MSDP	UC	cg21885361	7	127911034	NA	NA	Inverse variance weighted	7	0.0590271	0.0590271	0.028574	1.0608	1.00303	1.12191	0.038851	0.385652
MSDP	UC	cg11075561	6	36088380	NA	NA	Wald ratio	1	0.323256	0.323256	0.156534	1.38162	1.01659	1.87773	0.0389146	0.385652
MSDP	UC	cg10078511	15	39872032	THBS1	TSS1500	Wald ratio	1	0.088023	0.088023	0.0426478	1.09201	1.00444	1.18722	0.0390221	0.385652
MSDP	UC	cg02455706	16	84918851	CRISPLD2	Body	Inverse variance weighted	4	0.0621841	0.0621841	0.030141	1.06416	1.00311	1.12892	0.0391026	0.385652
MSDP	UC	cg22043296	11	1892139	LSP1	5'UTR;TSS200;5'UTR;Body;1stExon	Inverse variance weighted	2	-0.246168	0.246168	0.119489	1.27911	1.01204	1.61667	0.0393812	0.385652
MSDP	UC	cg05373875	20	18485171	NA	NA	Wald ratio	1	-0.120764	-0.120764	0.0586369	0.886243	0.790024	0.994181	0.0394441	0.385652
MSDP	UC	cg15847685	4	62129666	NA	NA	Inverse variance weighted	3	0.148215	0.148215	0.0719672	1.15976	1.00719	1.33545	0.039448	0.385652
MSDP	UC	cg04597545	19	800229	PTBP1	Body;Body;Body;Body	Inverse variance weighted	2	-0.119025	0.119025	0.0578146	1.1264	1.00572	1.26155	0.0395196	0.385652
MSDP	UC	cg12062133	8	142548839	NA	NA	Inverse variance weighted	4	0.0758714	0.0758714	0.0368562	1.07882	1.00364	1.15964	0.0395346	0.385652
MSDP	UC	cg03053427	7	75649626	STYXL1	Body	Wald ratio	1	0.123245	-0.123245	0.0599204	0.884047	0.786086	0.994215	0.0397037	0.385652
MSDP	UC	cg19778776	1	206807380	DYRK3	TSS1500;TSS1500	Wald ratio	1	-0.420509	-0.420509	0.204503	0.656713	0.439845	0.980509	0.0397584	0.385652
MSDP	UC	cg10136560	4	140737518	MAML3	Body	Inverse variance weighted	4	-0.0719921	-0.0719921	0.035022	0.930538	0.868806	0.996657	0.0398186	0.385652
MSDP	UC	cg17044311	10	101542983	ABCC2	Body	Inverse variance weighted	4	-0.0751816	-0.0751816	0.0365941	0.927575	0.863375	0.996549	0.03993	0.385652
MSDP	UC	cg06813382	10	81967195	NA	NA	Wald ratio	1	0.191738	0.191738	0.0933534	1.21135	1.0088	1.45457	0.0399861	0.385652
MSDP	UC	cg01062443	19	1609369	TCF3	3'UTR;3'UTR	Wald ratio	1	-0.300524	0.300524	0.146462	1.35057	1.01355	1.79965	0.0401807	0.385652
MSDP	UC	cg20245362	7	127911367	NA	NA	Inverse variance weighted	5	0.0344583	0.0344583	0.0167976	1.03506	1.00154	1.0697	0.0402301	0.385652
MSDP	UC	cg14076231	1	20480684	NA	NA	Inverse variance weighted	6	-0.0568114	0.0568114	0.0276968	1.05846	1.00253	1.1175	0.0402484	0.385652
MSDP	UC	cg09127759	11	125811660	NA	NA	Inverse variance weighted	2	-0.167997	-0.167997	0.0819639	0.845356	0.719897	0.992679	0.0403983	0.386211
MSDP	UC	cg17126924	17	25773641	NA	NA	Wald ratio	1	-0.126922	-0.126922	0.0621026	0.880802	0.779858	0.994812	0.0409783	0.389241
MSDP	UC	cg21472642	7	29233468	CHN2	TSS1500	Inverse variance weighted	2	-0.277426	-0.277426	0.13579	0.757732	0.580669	0.988786	0.0410475	0.389241
MSDP	UC	cg13382100	12	132414849	PUS1	Body;Body;Body	Wald ratio	1	0.125917	-0.125917	0.0616332	0.881688	0.781361	0.994897	0.0410514	0.389241
MSDP	UC	cg15070513	17	37782685	PPP1R1B	TSS1500	Inverse variance weighted	3	0.164882	0.164882	0.0807407	1.17925	1.00665	1.38145	0.0411394	0.389241
MSDP	UC	cg27624319	20	33147017	MAP1LC3A	Body;Body	Wald ratio	1	0.23745	0.23745	0.116343	1.26801	1.00946	1.59278	0.0412572	0.389241
MSDP	UC	cg00063111	3	39448952	SNORA6;RPSA	TSS1500;5'UTR;TSS200	Inverse variance weighted	5	-0.072534	0.072534	0.0355417	1.07523	1.00288	1.1528	0.0412692	0.389241
MSDP	UC	cg04470044	16	84349236	WFDC1	Body	Inverse variance weighted	5	-0.101474	-0.101474	0.0497747	0.903504	0.819523	0.996092	0.0414822	0.390377
MSDP	UC	cg11925381	7	6441514	RAC1	Body;Body	Wald ratio	1	-0.347956	-0.347956	0.17094	0.70613	0.505101	0.987169	0.0417961	0.392455
MSDP	UC	cg21048162	14	75988356	BATF	TSS1500	Inverse variance weighted	2	-0.104658	0.104658	0.0515123	1.11033	1.0037	1.22829	0.0421823	0.394635
MSDP	UC	cg24319836	19	10213465	ANGPTL6	TSS200	Inverse variance weighted	2	-0.0467939	0.0467939	0.0230354	1.04791	1.00165	1.0963	0.0422155	0.394635
MSDP	UC	cg24117468	5	131562848	P4HA2	5'UTR;5'UTR;5'UTR;1stExon;5'UTR;5'UTR;1stExon	Inverse variance weighted	9	0.0657843	0.0657843	0.0324458	1.068	1.00219	1.13812	0.0426099	0.396926
MSDP	UC	cg07013258	16	30905875	BCL7C	TSS1500	Wald ratio	1	-0.156898	-0.156898	0.0774149	0.854792	0.734452	0.994849	0.042692	0.396926
MSDP	UC	cg07815521	19	40789857	MIR641;AKT2	TSS1500;5'UTR	Wald ratio	1	0.0484333	-0.0484333	0.023914	0.952721	0.909096	0.998439	0.0428349	0.396926
MSDP	UC	cg20595215	3	8543014	LMCD1	TSS1500	Inverse variance weighted	2	0.176978	0.176978	0.0874131	1.1936	1.00566	1.41667	0.0429069	0.396926
MSDP	UC	cg19242268	20	62688573	TCEA2	1stExon;5'UTR	Inverse variance weighted	2	-0.141979	0.141979	0.0701346	1.15255	1.00453	1.32239	0.0429313	0.396926
MSDP	UC	cg15823461	11	60699566	TMEM132A	Body;Body	Wald ratio	1	-0.35559	0.35559	0.176133	1.42702	1.01042	2.01539	0.0435009	0.401313
MSDP	UC	cg07826172	22	47017356	NA	NA	Inverse variance weighted	4	-0.0657017	-0.0657017	0.0325593	0.93641	0.878519	0.998116	0.0436006	0.401354
MSDP	UC	cg08932654	17	38084459	ORMDL3	TSS1500	Inverse variance weighted	3	-0.168881	0.168881	0.0838276	1.18398	1.00459	1.3954	0.043944	0.403634
MSDP	UC	cg26122451	7	92672950	NA	NA	Inverse variance weighted	3	-0.057017	-0.057017	0.0283729	0.944578	0.893483	0.998595	0.0444779	0.40765
MSDP	UC	cg06060835	6	31913809	CFB	1stExon;5'UTR	Inverse variance weighted	2	0.130777	0.130777	0.0652234	1.13971	1.00294	1.29514	0.0449558	0.411134
MSDP	UC	cg08889009	15	59157123	NA	NA	Inverse variance weighted	2	-0.0989369	-0.0989369	0.0493772	0.9058	0.822246	0.997845	0.0451029	0.411134
MSDP	UC	cg15083775	17	48054048	NA	NA	Wald ratio	1	-0.385574	-0.385574	0.192504	0.68006	0.466321	0.991768	0.0451836	0.411134
MSDP	UC	cg16235197	12	111758873	CUX2	Body	Wald ratio	1	0.360403	-0.360403	0.180019	0.697395	0.490054	0.992463	0.0452817	0.411134
MSDP	UC	cg08996521	3	50649994	CISH	TSS1500;TSS1500	Wald ratio	1	-0.329939	0.329939	0.164969	1.39088	1.00662	1.92183	0.0455003	0.411134
MSDP	UC	cg23206851	7	27143046	HOXA2	TSS1500	Wald ratio	1	0.10757	-0.10757	0.0537851	0.898013	0.808165	0.997851	0.0455003	0.411134
MSDP	UC	cg16371538	1	37940813	ZC3H12A	5'UTR	Inverse variance weighted	5	-0.0508399	0.0508399	0.0254247	1.05215	1.00101	1.10591	0.0455407	0.411134
MSDP	UC	cg16914035	6	76018489	FILIP1	Body	Wald ratio	1	0.174034	-0.174034	0.0872799	0.840268	0.708148	0.997039	0.0461547	0.413022
MSDP	UC	cg02879453	16	50321818	ADCY7	TSS200	Wald ratio	1	0.330867	0.330867	0.165959	1.39217	1.0056	1.92735	0.046188	0.413022
MSDP	UC	cg10372921	15	74218733	LOXL1	TSS200	Inverse variance weighted	2	-0.154773	0.154773	0.0776397	1.16739	1.0026	1.35927	0.0462085	0.413022
MSDP	UC	cg24239148	10	63422841	C10orf107	1stExon;5'UTR	Inverse variance weighted	2	-0.281648	-0.281648	0.141294	0.754539	0.572018	0.995299	0.0462229	0.413022
MSDP	UC	cg09275408	10	44500491	NA	NA	Inverse variance weighted	3	0.168154	0.168154	0.0843641	1.18312	1.0028	1.39586	0.0462397	0.413022
MSDP	UC	cg10429573	2	240746616	NA	NA	Inverse variance weighted	3	0.136032	0.136032	0.0683923	1.14572	1.00199	1.31007	0.0467015	0.416266
MSDP	UC	cg23694533	17	40806193	NA	NA	Wald ratio	1	0.139702	0.139702	0.0702932	1.14993	1.00193	1.3198	0.0468757	0.41687
MSDP	UC	cg06311355	22	24577269	SUSD2	TSS200	Inverse variance weighted	2	-0.147716	-0.147716	0.0743563	0.862676	0.745683	0.998024	0.0469671	0.41687
MSDP	UC	cg23541617	12	102225335	GNPTAB	TSS1500	Inverse variance weighted	6	0.0385749	0.0385749	0.0194325	1.03933	1.00049	1.07968	0.0471366	0.417495
MSDP	UC	cg06154311	20	61002657	C20orf151	TSS200	Inverse variance weighted	4	-0.125251	-0.125251	0.0631659	0.882276	0.779537	0.998556	0.0473807	0.418778
MSDP	UC	cg21161138	5	399360	AHRR	Body	Wald ratio	1	-0.303235	0.303235	0.153505	1.35423	1.00237	1.82961	0.0482217	0.424521
MSDP	UC	cg08511651	6	26017619	HIST1H1A	1stExon	Wald ratio	1	0.210313	0.210313	0.106488	1.23406	1.0016	1.52048	0.0482681	0.424521
MSDP	UC	cg21190982	14	75180524	FCF1;KIAA0317	Body;TSS1500	Wald ratio	1	-0.134334	-0.134334	0.0680577	0.874298	0.765117	0.99906	0.048402	0.424521
MSDP	UC	cg18818075	6	44528865	NA	NA	Inverse variance weighted	3	0.143993	-0.143993	0.0729977	0.865894	0.750461	0.999083	0.0485451	0.424521
MSDP	UC	cg19136371	6	40357140	NA	NA	Inverse variance weighted	2	0.0620641	-0.0620641	0.0314639	0.939823	0.883615	0.999605	0.0485466	0.424521
MSDP	UC	cg00305585	16	1610898	IFT140	Body	Inverse variance weighted	4	0.117401	-0.117401	0.0595587	0.889229	0.791254	0.999335	0.0487038	0.424521
MSDP	UC	cg08670281	19	16023350	CYP4F11	3'UTR;3'UTR	Inverse variance weighted	5	-0.0765577	-0.0765577	0.038844	0.926299	0.858394	0.999577	0.0487354	0.424521
MSDP	UC	cg13985198	1	45242073	SNORD46;RPS8;SNORD38A	TSS200;Body;TSS1500	Inverse variance weighted	4	0.0806074	-0.0806074	0.0409201	0.922556	0.851453	0.999596	0.0488532	0.42467
MSDP	UC	cg18346398	6	1615992	NA	NA	Wald ratio	1	-0.211721	0.211721	0.107541	1.2358	1.00094	1.52577	0.0489818	0.424912
MSDP	UC	cg14658964	1	45189026	C1orf228	Body	Wald ratio	1	-0.226562	-0.226562	0.115239	0.79727	0.636081	0.999307	0.0492964	0.426763
MSDP	UC	cg17725019	22	31677931	PIK3IP1	3'UTR;3'UTR	Inverse variance weighted	7	-0.0537012	0.0537012	0.0273547	1.05517	1.00009	1.11329	0.0496292	0.42766
MSDP	UC	cg01919939	15	35990007	NA	NA	Inverse variance weighted	4	0.0432568	0.0432568	0.0220347	1.04421	1.00007	1.09029	0.0496327	0.42766
MSDP	UC	cg07178733	12	125730928	NA	NA	Wald ratio	1	-0.28295	0.28295	0.144179	1.32704	1.00036	1.7604	0.0497043	0.42766
MSDP	UC	cg25686812	3	42597657	SEC22C	Body;Body	Inverse variance weighted	2	0.156373	-0.156373	0.0798167	0.855241	0.731386	1.00007	0.0500958	0.429429
MSDP	UC	cg03293732	17	38017814	IKZF3	Body;Body;Body;Body;Body;Body	Inverse variance weighted	2	-0.576283	0.576283	0.294173	1.77941	0.999704	3.16724	0.0501137	0.429429
MSDP	UC	cg00969446	7	994666	ADAP1	TSS1500	Inverse variance weighted	3	-0.0900293	-0.0900293	0.0460484	0.913904	0.835033	1.00023	0.0505709	0.432469
MSDP	UC	cg14697657	5	42858327	NA	NA	Wald ratio	1	-0.249965	-0.249965	0.127966	0.778828	0.606058	1.00085	0.050776	0.433344
MSDP	UC	cg13370280	6	137539688	IFNGR1	Body	Wald ratio	1	-0.473992	0.473992	0.242839	1.60639	0.998028	2.5856	0.0509534	0.433763
MSDP	UC	cg10145533	8	20350779	NA	NA	Wald ratio	1	0.32912	0.32912	0.168674	1.38974	0.99852	1.93425	0.0510309	0.433763
MSDP	UC	cg23001918	6	447226	NA	NA	Wald ratio	1	0.255849	-0.255849	0.131247	0.774259	0.59864	1.0014	0.0512516	0.434762
MSDP	UC	cg08644678	4	17711202	FAM184B	Body	Wald ratio	1	0.124393	0.124393	0.0639406	1.13246	0.99907	1.28366	0.0517203	0.437857
MSDP	UC	cg26828842	18	67952086	NA	NA	Inverse variance weighted	2	-0.217073	-0.217073	0.111697	0.804871	0.646618	1.00186	0.0519673	0.439066
MSDP	UC	cg01148731	5	174156296	MSX2	Body	Wald ratio	1	-0.270581	0.270581	0.139568	1.31073	0.997031	1.72312	0.0525382	0.44111
MSDP	UC	cg07316217	15	26869577	GABRB3	Body;Body	Wald ratio	1	-0.25491	0.25491	0.131488	1.29035	0.997197	1.66967	0.0525439	0.44111
MSDP	UC	cg08418872	12	6442954	TNFRSF1A	Body	Wald ratio	1	-0.102477	0.102477	0.0528601	1.10791	0.998872	1.22886	0.0525439	0.44111
MSDP	UC	cg01294327	19	2291373	LINGO3	Body	Inverse variance weighted	6	0.0635227	-0.0635227	0.0327902	0.938453	0.880037	1.00075	0.0527153	0.44111
MSDP	UC	cg07173823	1	45190519	C1orf228	Body	Wald ratio	1	0.255761	0.255761	0.132033	1.29144	0.996982	1.67288	0.0527323	0.44111
MSDP	UC	cg12535715	8	38831693	HTRA4	1stExon;5'UTR	Wald ratio	1	0.427832	0.427832	0.221246	1.53393	0.994206	2.36665	0.0531457	0.443629
MSDP	UC	cg23252243	2	26987820	C2orf18	Body	Inverse variance weighted	3	0.0848809	0.0848809	0.0439129	1.08859	0.998812	1.18643	0.0532439	0.443629
MSDP	UC	cg13084335	11	111782670	CRYAB;HSPB2	TSS200;TSS1500	Wald ratio	1	0.349397	0.349397	0.180975	1.41821	0.9947	2.02204	0.0535281	0.443758
MSDP	UC	cg07490142	22	21357269	FLJ39582;THAP7	Body;TSS1500;Body;TSS1500	Inverse variance weighted	2	0.189209	-0.189209	0.0980036	0.827614	0.682976	1.00288	0.0535289	0.443758
MSDP	UC	cg13282594	1	156211609	BGLAP	TSS1500	Inverse variance weighted	2	0.083118	-0.083118	0.0430927	0.920243	0.845709	1.00134	0.0537535	0.443758
MSDP	UC	cg07769588	19	10655622	ATG4D	Body	Inverse variance weighted	2	-0.217903	0.217903	0.112972	1.24347	0.996483	1.55167	0.0537536	0.443758
MSDP	UC	cg24542714	1	46669345	POMGNT1;C1orf190	Body;Body	Inverse variance weighted	6	-0.0621124	-0.0621124	0.0322067	0.939777	0.882287	1.00101	0.0537857	0.443758
MSDP	UC	cg00400915	13	21751373	SKA3;MRP63	TSS1500;3'UTR;TSS1500	Inverse variance weighted	2	0.244148	-0.244148	0.12666	0.783372	0.611156	1.00411	0.0539071	0.443891
MSDP	UC	cg00587472	2	6952860	NA	NA	Inverse variance weighted	2	0.102149	0.102149	0.0531049	1.10755	0.998065	1.22904	0.0544141	0.447193
MSDP	UC	cg23849826	15	39872186	THBS1	TSS1500	Wald ratio	1	0.148455	0.148455	0.0773766	1.16004	0.996802	1.35001	0.0550344	0.450285
MSDP	UC	cg23161492	15	90357202	ANPEP	5'UTR	Inverse variance weighted	4	0.0539421	-0.0539421	0.0281184	0.947487	0.896682	1.00117	0.0550614	0.450285
MSDP	UC	cg20026673	7	6389919	C7orf70	TSS1500	Wald ratio	1	0.234824	0.234824	0.122454	1.26469	0.994827	1.60775	0.0551558	0.450285
MSDP	UC	cg23848471	4	1166905	LOC100130872-SPON2;SPON2	Body;TSS1500;1stExon;5'UTR	Wald ratio	1	-0.134917	-0.134917	0.0703733	0.873789	0.761208	1.00302	0.0552176	0.450285
MSDP	UC	cg17793608	13	46717665	LCP1	Body	Wald ratio	1	0.297204	-0.297204	0.155281	0.742893	0.547959	1.00717	0.0556229	0.452715
MSDP	UC	cg11871050	15	52477794	GNB5	5'UTR	Inverse variance weighted	2	0.0595639	-0.0595639	0.0311667	0.942175	0.886343	1.00152	0.0559867	0.452938
MSDP	UC	cg12106855	8	107281510	OXR1	TSS1500	Inverse variance weighted	2	0.171664	0.171664	0.0898242	1.18728	0.995618	1.41584	0.0559902	0.452938
MSDP	UC	cg05522011	4	81122726	PRDM8	Body;Body	Inverse variance weighted	4	0.0954259	-0.0954259	0.0499439	0.908986	0.824222	1.00247	0.056048	0.452938
MSDP	UC	cg15908709	17	46676215	LOC404266;HOXB6	Body;Body;Body;Body;5'UTR;Body	Inverse variance weighted	3	0.118927	-0.118927	0.0622518	0.887873	0.785889	1.00309	0.0560801	0.452938
MSDP	UC	cg14149699	10	122610679	WDR11	TSS200	Inverse variance weighted	2	-0.218809	0.218809	0.114764	1.24459	0.99389	1.55853	0.0565727	0.455607
MSDP	UC	cg09626299	10	82213104	TSPAN14	TSS1500;TSS1500	Inverse variance weighted	5	-0.0347868	-0.0347868	0.0182495	0.965811	0.931876	1.00098	0.0566266	0.455607
MSDP	UC	cg08079806	11	65635512	EFEMP2	Body	Inverse variance weighted	2	0.10093	0.10093	0.0530139	1.1062	0.997027	1.22733	0.056931	0.456478
MSDP	UC	cg24049468	1	65615281	AK3L1	Body;Body;Body	Inverse variance weighted	4	-0.0895697	-0.0895697	0.0470507	0.914325	0.833777	1.00265	0.0569515	0.456478
MSDP	UC	cg10773601	19	51226046	CLEC11A	TSS1500	Wald ratio	1	-0.065551	-0.065551	0.0344601	0.936551	0.875384	1.00199	0.0571411	0.456489
MSDP	UC	cg09367901	14	54418851	BMP4	Body;Body;Body	Inverse variance weighted	2	0.113859	0.113859	0.0598626	1.12059	0.996535	1.2601	0.0571694	0.456489
MSDP	UC	cg16307793	1	108678738	SLC25A24	3'UTR;3'UTR	Inverse variance weighted	5	-0.0675736	-0.0675736	0.0356212	0.934659	0.871629	1.00225	0.0578276	0.460872
MSDP	UC	cg07639376	16	1584516	IFT140;TMEM204	Body;1stExon	Inverse variance weighted	5	0.0409976	-0.0409976	0.021654	0.959831	0.919947	1.00145	0.0583172	0.461914
MSDP	UC	cg16163382	2	37938640	NA	NA	Wald ratio	1	0.292759	-0.292759	0.154647	0.746202	0.551085	1.0104	0.058347	0.461914
MSDP	UC	cg02273477	17	800084	NXN	Body	Inverse variance weighted	2	0.14585	-0.14585	0.0770439	0.864287	0.743151	1.00517	0.0583471	0.461914
MSDP	UC	cg16109423	1	38022718	DNALI1	Body	Inverse variance weighted	2	-0.0836998	-0.0836998	0.0442222	0.919707	0.843348	1.00298	0.0583966	0.461914
MSDP	UC	cg26963277	11	2722407	KCNQ1OT1;KCNQ1	TSS1500;Body;Body	Wald ratio	1	0.0799176	-0.0799176	0.0422525	0.923192	0.849818	1.0029	0.0585672	0.462395
MSDP	UC	cg24933758	15	90319155	MESP2	TSS1500	Inverse variance weighted	2	0.0957669	0.0957669	0.0506787	1.1005	0.996443	1.21543	0.0587997	0.463044
MSDP	UC	cg21697812	11	33721714	C11orf91	Body	Inverse variance weighted	3	0.068709	0.068709	0.0363699	1.07112	0.997427	1.15027	0.058869	0.463044
MSDP	UC	cg14483391	3	183749227	HTR3D	TSS1500;TSS1500;TSS200	Wald ratio	1	0.24865	0.24865	0.131777	1.28229	0.990414	1.66019	0.0591731	0.46457
MSDP	UC	cg05910124	8	141057427	TRAPPC9	Body;Body	Inverse variance weighted	5	0.0460225	-0.0460225	0.0244219	0.955021	0.910383	1.00185	0.0595013	0.466076
MSDP	UC	cg27532171	1	46952054	NA	NA	Inverse variance weighted	3	-0.136698	-0.136698	0.0725633	0.872234	0.756599	1.00554	0.0595861	0.466076
MSDP	UC	cg11707067	19	59073430	MZF1;LOC100131691	3'UTR;3'UTR;Body	Wald ratio	1	-0.0790785	-0.0790785	0.0420584	0.923967	0.850855	1.00336	0.0600797	0.469067
MSDP	UC	cg03211864	10	124060833	BTBD16	Body	Inverse variance weighted	2	-0.148885	0.148885	0.0792687	1.16054	0.993539	1.35561	0.0603493	0.470301
MSDP	UC	cg19084479	7	44163941	POLD2	TSS1500;TSS1500	Inverse variance weighted	4	0.0583507	0.0583507	0.0312043	1.06009	0.997194	1.12695	0.0614898	0.478075
MSDP	UC	cg08553913	17	37028977	LASP1	Body	Inverse variance weighted	2	-0.133908	0.133908	0.0716333	1.14329	0.993528	1.31562	0.0615737	0.478075
MSDP	UC	cg01499518	7	75890022	SRRM3	Body	Inverse variance weighted	2	-0.0969129	-0.0969129	0.0519724	0.907635	0.819731	1.00497	0.0622236	0.482233
MSDP	UC	cg03048432	14	51290751	NIN	5'UTR;5'UTR;TSS1500;5'UTR	Wald ratio	1	-0.288079	-0.288079	0.154745	0.749703	0.553563	1.01534	0.0626545	0.484
MSDP	UC	cg26164577	12	96251788	SNRPF	TSS1500	Wald ratio	1	0.230687	0.230687	0.123929	1.25947	0.987861	1.60575	0.0626812	0.484
MSDP	UC	cg06627617	2	9471179	ASAP2	Body;Body	Inverse variance weighted	3	-0.0452929	-0.0452929	0.0243741	0.955718	0.911133	1.00248	0.0631351	0.484245
MSDP	UC	cg07653326	2	235529129	NA	NA	Inverse variance weighted	4	0.0416409	0.0416409	0.0224104	1.04252	0.997719	1.08933	0.0631538	0.484245
MSDP	UC	cg02397552	13	77576078	CLN5	3'UTR	Wald ratio	1	0.18676	-0.18676	0.100512	0.829642	0.681292	1.0103	0.0631568	0.484245
MSDP	UC	cg22524514	11	65779676	CST6	1stExon	Wald ratio	1	-0.142349	-0.142349	0.0766779	0.867318	0.746292	1.00797	0.0633881	0.484245
MSDP	UC	cg09273716	20	35494835	NA	NA	Wald ratio	1	-0.199575	-0.199575	0.107515	0.819079	0.663448	1.01122	0.0634179	0.484245
MSDP	UC	cg20160996	11	63990575	FERMT3	Body;Body	Wald ratio	1	-0.464879	-0.464879	0.250499	0.628211	0.384483	1.02644	0.0634801	0.484245
MSDP	UC	cg07452706	14	105649097	NUDT14	TSS1500	Wald ratio	1	-0.230854	0.230854	0.124412	1.25968	0.98709	1.60754	0.0635169	0.484245
MSDP	UC	cg15620905	1	44024150	PTPRF	Body;Body	Wald ratio	1	0.196135	0.196135	0.105759	1.21669	0.988909	1.49694	0.0636612	0.484468
MSDP	UC	cg13650654	19	55435064	NLRP7	3'UTR;3'UTR;3'UTR	Inverse variance weighted	3	-0.1298	-0.1298	0.0700504	0.878271	0.765597	1.00753	0.0638897	0.485331
MSDP	UC	cg24763243	20	3713506	HSPA12B	5'UTR	Wald ratio	1	0.329859	0.329859	0.178314	1.39077	0.980555	1.9726	0.064331	0.486383
MSDP	UC	cg23351010	3	73109785	FLJ10213;PPP4R2	TSS1500;Body	Inverse variance weighted	2	0.0634364	0.0634364	0.0342935	1.06549	0.996228	1.13957	0.0643408	0.486383
MSDP	UC	cg02621988	17	2498631	PAFAH1B1	5'UTR	Inverse variance weighted	2	-0.13421	0.13421	0.0726098	1.14363	0.991928	1.31854	0.0645474	0.486383
MSDP	UC	cg06789840	8	1242282	NA	NA	Inverse variance weighted	4	0.0956106	-0.0956106	0.0517415	0.908818	0.821171	1.00582	0.0646239	0.486383
MSDP	UC	cg16619193	1	206643301	IKBKE	TSS1500	Wald ratio	1	0.200276	-0.200276	0.108394	0.818505	0.661842	1.01225	0.0646521	0.486383
MSDP	UC	cg14188774	7	42896343	NA	NA	Wald ratio	1	0.111184	-0.111184	0.0601912	0.894774	0.795202	1.00681	0.0647203	0.486383
MSDP	UC	cg19700658	11	73719872	UCP3	5'UTR;5'UTR	Wald ratio	1	-0.122948	0.122948	0.0667019	1.13083	0.992242	1.28876	0.0652935	0.487672
MSDP	UC	cg10857774	19	46286683	DMPK;DMWD	TSS1500;TSS1500;TSS1500;3'UTR	Inverse variance weighted	3	-0.0977805	0.0977805	0.0530637	1.10272	0.993795	1.22359	0.0653727	0.487672
MSDP	UC	cg22908922	14	105855008	PACS2	Body;Body	Wald ratio	1	-0.306528	0.306528	0.166375	1.3587	0.980623	1.88254	0.0654179	0.487672
MSDP	UC	cg02464866	16	86714536	NA	NA	Wald ratio	1	-0.19237	-0.19237	0.104474	0.825002	0.67224	1.01248	0.0655751	0.487672
MSDP	UC	cg01098178	16	57897687	NA	NA	Inverse variance weighted	2	-0.1361	-0.1361	0.0739467	0.872755	0.755001	1.00887	0.0656917	0.487672
MSDP	UC	cg20402284	5	493448	SLC9A3	Body	Inverse variance weighted	3	-0.176858	-0.176858	0.0961263	0.837899	0.694013	1.01162	0.0657904	0.487672
MSDP	UC	cg22595235	3	3842694	LRRN1	5'UTR	Inverse variance weighted	5	0.131141	0.131141	0.0713114	1.14013	0.991407	1.31116	0.0659172	0.487672
MSDP	UC	cg12984635	19	44032076	ETHE1	TSS1500	Inverse variance weighted	2	0.0942526	0.0942526	0.0512547	1.09884	0.993813	1.21496	0.0659288	0.487672
MSDP	UC	cg00014786	7	6614945	NA	NA	Wald ratio	1	-0.380533	-0.380533	0.206957	0.683497	0.455587	1.02542	0.0659579	0.487672
MSDP	UC	cg27160007	19	41225374	ITPKC	Body	Inverse variance weighted	4	0.0525488	-0.0525488	0.0285888	0.948808	0.897105	1.00349	0.0660486	0.487672
MSDP	UC	cg05647733	12	106474322	NUAK1	Body	Inverse variance weighted	4	0.103153	-0.103153	0.056183	0.901989	0.807937	1.00699	0.0663552	0.489079
MSDP	UC	cg01351032	16	10971191	CIITA	1stExon	Inverse variance weighted	2	-0.0648962	-0.0648962	0.0353863	0.937165	0.874369	1.00447	0.0666633	0.490493
MSDP	UC	cg14099685	11	47546068	CUGBP1	5'UTR	Wald ratio	1	-0.282922	0.282922	0.154445	1.327	0.980404	1.79613	0.0669725	0.491719
MSDP	UC	cg13974531	16	31228444	TRIM72;PYDC1	Body;TSS200	Wald ratio	1	0.315501	-0.315501	0.172287	0.729423	0.520386	1.02243	0.0670632	0.491719
MSDP	UC	cg08535978	3	152092595	MBNL1	Body;Body;Body;Body;Body;Body;Body	Wald ratio	1	-0.438836	-0.438836	0.240315	0.644786	0.402583	1.0327	0.0678372	0.496123
MSDP	UC	cg01401641	19	31839171	TSHZ3	Body	Inverse variance weighted	4	0.0615635	-0.0615635	0.033721	0.940293	0.880156	1.00454	0.0678992	0.496123
MSDP	UC	cg20347666	7	137505606	DGKI	Body	Inverse variance weighted	3	0.082778	0.082778	0.0453607	1.0863	0.99389	1.1873	0.0680183	0.496133
MSDP	UC	cg19257111	15	65843003	PTPLAD1	Body	Wald ratio	1	0.415948	-0.415948	0.228146	0.659714	0.421846	1.03171	0.0682775	0.497164
MSDP	UC	cg20265748	14	89017615	PTPN21	5'UTR	Wald ratio	1	0.136106	0.136106	0.0746979	1.1458	0.989751	1.32646	0.068442	0.497502
MSDP	UC	cg20594303	10	60680256	NA	NA	Wald ratio	1	0.211709	-0.211709	0.116477	0.8092	0.644035	1.01672	0.0691238	0.50155
MSDP	UC	cg11693848	13	109793698	MYO16	Body	Inverse variance weighted	7	0.0519986	0.0519986	0.0286199	1.05337	0.995912	1.11415	0.0692368	0.50155
MSDP	UC	cg11271593	19	50000860	RPS11;SNORD35B	Body;TSS200	Wald ratio	1	-0.0886596	0.0886596	0.0488718	1.09271	0.992896	1.20255	0.0696583	0.503738
MSDP	UC	cg26596307	16	57411505	CX3CL1	Body	Wald ratio	1	-0.190951	0.190951	0.105352	1.2104	0.984581	1.48801	0.069909	0.504685
MSDP	UC	cg10316525	15	40572137	NA	NA	Inverse variance weighted	2	0.045926	0.045926	0.0253654	1.047	0.996217	1.10037	0.0702069	0.505969
MSDP	UC	cg26357744	3	50374304	RASSF1	Body;Body;Body;5'UTR	Wald ratio	1	-0.298035	0.298035	0.164703	1.34721	0.975521	1.86052	0.0703697	0.506277
MSDP	UC	cg08746164	22	39930327	RPS19BP1	TSS1500	Wald ratio	1	-0.15872	-0.15872	0.0879319	0.853235	0.718157	1.01372	0.0710698	0.510443
MSDP	UC	cg11613450	19	55721792	PTPRH	TSS1500;TSS1500	Wald ratio	1	-0.212618	-0.212618	0.117848	0.808465	0.641721	1.01853	0.0712052	0.510546
MSDP	UC	cg15635368	2	191208116	INPP1	TSS200;TSS200	Wald ratio	1	0.0890408	0.0890408	0.0494084	1.09313	0.992231	1.20428	0.0715235	0.511958
MSDP	UC	cg06419601	8	60214275	NA	NA	Wald ratio	1	0.200279	0.200279	0.111209	1.22174	0.982465	1.5193	0.0717146	0.512455
MSDP	UC	cg20442128	10	1817005	NA	NA	Inverse variance weighted	2	0.107931	0.107931	0.0599717	1.11397	0.990433	1.25292	0.0719081	0.512823
MSDP	UC	cg07466788	17	80194552	SLC16A3	Body;Body;Body	Wald ratio	1	0.101197	-0.101197	0.0562577	0.903755	0.8094	1.00911	0.0720477	0.512823
MSDP	UC	cg19291696	13	27769437	NA	NA	Inverse variance weighted	2	0.192292	0.192292	0.106934	1.21202	0.982851	1.49463	0.0721395	0.512823
MSDP	UC	cg24439713	1	86081713	NA	NA	Inverse variance weighted	2	0.156193	0.156193	0.0868932	1.16905	0.985981	1.38611	0.0722526	0.512823
MSDP	UC	cg04816171	7	42896398	NA	NA	Inverse variance weighted	3	0.100758	-0.100758	0.0560991	0.904152	0.810007	1.00924	0.072482	0.513286
MSDP	UC	cg09585333	11	65340843	FAM89B	Body;Body;Body	Wald ratio	1	0.13677	-0.13677	0.0761703	0.872171	0.751215	1.0126	0.0725613	0.513286
MSDP	UC	cg21234053	14	35163420	NA	NA	Inverse variance weighted	4	0.0998721	0.0998721	0.0556894	1.10503	0.990764	1.23247	0.0729129	0.514168
MSDP	UC	cg22879583	11	111750412	FDXACB1;C11orf1	TSS1500;Body	Wald ratio	1	-0.415457	0.415457	0.231675	1.51506	0.962109	2.38581	0.0729299	0.514168
MSDP	UC	cg23478547	11	69259265	NA	NA	Inverse variance weighted	13	0.0536836	0.0536836	0.0299513	1.05515	0.994992	1.11895	0.0730753	0.514333
MSDP	UC	cg24523948	8	72916620	NA	NA	Inverse variance weighted	2	-0.190489	-0.190489	0.106402	0.826555	0.670966	1.01822	0.0734105	0.514983
MSDP	UC	cg24010952	14	96670862	BDKRB2	TSS1500	Wald ratio	1	-0.13727	0.13727	0.0767288	1.14714	0.986967	1.3333	0.0736101	0.514983
MSDP	UC	cg20654462	15	93580092	NA	NA	Inverse variance weighted	5	-0.0812342	-0.0812342	0.0454502	0.921978	0.843398	1.00788	0.0738855	0.514983
MSDP	UC	cg11386011	6	32121156	PPT2;PRRT1	TSS200;TSS1500;TSS1500	Inverse variance weighted	2	0.311082	0.311082	0.174143	1.3649	0.970213	1.92015	0.0740419	0.514983
MSDP	UC	cg13382072	19	1851882	NA	NA	Inverse variance weighted	2	0.123928	-0.123928	0.0694239	0.883444	0.771053	1.01222	0.074247	0.514983
MSDP	UC	cg23811268	2	20189267	WDR35	Body;Body	Inverse variance weighted	2	-0.131227	0.131227	0.0735447	1.14023	0.987162	1.31702	0.0743727	0.514983
MSDP	UC	cg10828401	19	799190	PTBP1	Body;Body;Body;Body	Wald ratio	1	-0.167243	0.167243	0.0937841	1.18204	0.983563	1.42057	0.0745405	0.514983
MSDP	UC	cg23432930	12	133464933	CHFR	TSS1500;TSS1500;TSS1500;TSS1500;TSS1500	Inverse variance weighted	2	0.0958953	-0.0958953	0.0537821	0.908559	0.81766	1.00956	0.0745806	0.514983
MSDP	UC	cg15752292	19	39970821	TIMM50	TSS1500	Inverse variance weighted	7	-0.0351112	-0.0351112	0.019693	0.965498	0.928941	1.00349	0.0745983	0.514983
MSDP	UC	cg09499095	2	241564943	NA	NA	Inverse variance weighted	8	0.0749886	-0.0749886	0.0420796	0.927754	0.854307	1.00752	0.0747383	0.514983
MSDP	UC	cg24552015	11	1892038	LSP1	5'UTR;TSS200;TSS200;Body	Inverse variance weighted	2	-0.174719	0.174719	0.0980494	1.19091	0.982694	1.44325	0.0747569	0.514983
MSDP	UC	cg05133205	6	32121249	PPT2	TSS200;TSS1500	Inverse variance weighted	7	0.336387	0.336387	0.188852	1.39988	0.9668	2.02696	0.0748771	0.514983
MSDP	UC	cg08755703	16	54394989	NA	NA	Inverse variance weighted	2	0.195948	0.195948	0.11003	1.21646	0.980481	1.50924	0.0749367	0.514983
MSDP	UC	cg15232971	10	61667009	CCDC6	TSS200	Inverse variance weighted	3	-0.0859612	0.0859612	0.0482917	1.08976	0.991347	1.19795	0.075069	0.514983
MSDP	UC	cg05844321	3	13663398	FBLN2	Body;Body;Body	Inverse variance weighted	3	-0.146153	0.146153	0.0821318	1.15737	0.985284	1.35952	0.0751595	0.514983
MSDP	UC	cg15289427	6	24911001	FAM65B	5'UTR	Inverse variance weighted	4	0.0772508	-0.0772508	0.043418	0.925658	0.850143	1.00788	0.0752015	0.514983
MSDP	UC	cg14095959	4	77723415	NA	NA	Inverse variance weighted	2	0.0984908	0.0984908	0.0553639	1.1035	0.990028	1.22999	0.0752442	0.514983
MSDP	UC	cg04728978	2	167660297	NA	NA	Inverse variance weighted	3	0.0484083	-0.0484083	0.0272362	0.952745	0.903218	1.00499	0.0755108	0.51597
MSDP	UC	cg21141030	15	65576504	PARP16	Body	Inverse variance weighted	2	-0.0795665	-0.0795665	0.0447996	0.923517	0.845883	1.00827	0.0757239	0.516589
MSDP	UC	cg04488758	12	95945366	USP44	TSS200	Inverse variance weighted	4	0.0611602	0.0611602	0.0344644	1.06307	0.99363	1.13736	0.0759654	0.516609
MSDP	UC	cg06871213	16	10971250	CIITA	Body	Inverse variance weighted	2	-0.0729777	-0.0729777	0.0411512	0.929622	0.857586	1.00771	0.0761613	0.516609
MSDP	UC	cg15437741	17	80194576	SLC16A3	Body;Body;Body	Wald ratio	1	0.115981	-0.115981	0.0654056	0.890492	0.78335	1.01229	0.0761863	0.516609
MSDP	UC	cg15892650	5	150524635	ANXA6	Body;Body	Inverse variance weighted	3	-0.0687487	0.0687487	0.0387738	1.07117	0.992778	1.15575	0.076217	0.516609
MSDP	UC	cg25607876	15	93580312	NA	NA	Inverse variance weighted	5	-0.0873712	-0.0873712	0.049352	0.916337	0.831852	1.0094	0.0766657	0.517598
MSDP	UC	cg00637988	15	90294732	MESP1	TSS200	Inverse variance weighted	3	0.124211	0.124211	0.0701734	1.13225	0.98676	1.2992	0.076717	0.517598
MSDP	UC	cg27544190	21	33785434	C21orf63	Body	Inverse variance weighted	2	-0.0915071	0.0915071	0.0517037	1.09582	0.990216	1.2127	0.0767546	0.517598
MSDP	UC	cg24526899	14	54424149	BMP4	TSS1500;TSS1500	Inverse variance weighted	3	0.108749	0.108749	0.0614667	1.11488	0.988343	1.25762	0.0768539	0.517598
MSDP	UC	cg09658497	7	2847517	GNA12	Body	Inverse variance weighted	6	0.0946497	-0.0946497	0.0535374	0.909692	0.819072	1.01034	0.0770746	0.518256
MSDP	UC	cg15817542	16	31343056	ITGAM	3'UTR;3'UTR	Inverse variance weighted	4	0.0451974	-0.0451974	0.0256239	0.955809	0.908991	1.00504	0.0777525	0.521425
MSDP	UC	cg23290456	19	1859341	KLF16	Body	Wald ratio	1	-0.15158	0.15158	0.0859476	1.16367	0.983265	1.37718	0.0777932	0.521425
MSDP	UC	cg12871835	6	134639417	SGK1	TSS1500	Inverse variance weighted	2	-0.1814	-0.1814	0.103168	0.834102	0.681398	1.02103	0.0786961	0.525638
MSDP	UC	cg19443920	17	40075879	ACLY	TSS1500;TSS1500	Wald ratio	1	0.112903	0.112903	0.0642153	1.11952	0.987125	1.26968	0.078714	0.525638
MSDP	UC	cg08757742	5	80256371	RASGRF2	TSS200	Inverse variance weighted	7	-0.0428954	-0.0428954	0.0244174	0.958012	0.913243	1.00497	0.0789589	0.525638
MSDP	UC	cg11679268	6	31649638	LY6G5C	TSS1500	Inverse variance weighted	4	0.266207	0.266207	0.151562	1.305	0.969617	1.7564	0.0790159	0.525638
MSDP	UC	cg14381677	1	202778618	KDM5B	TSS1500	Inverse variance weighted	3	-0.0494483	-0.0494483	0.0281731	0.951754	0.900624	1.00579	0.0792313	0.525638
MSDP	UC	cg14629055	5	10562978	ANKRD33B	TSS1500	Wald ratio	1	0.196657	0.196657	0.112061	1.21733	0.977279	1.51634	0.0792761	0.525638
MSDP	UC	cg05923197	14	54418804	BMP4	Body;Body;Body	Inverse variance weighted	4	0.0906654	0.0906654	0.0516672	1.0949	0.989454	1.21159	0.0792946	0.525638
MSDP	UC	cg20328456	6	32121113	PPT2;PRRT1	TSS200;TSS1500;TSS1500	Inverse variance weighted	3	0.495597	0.495597	0.282565	1.64148	0.943432	2.85601	0.0794441	0.525803
MSDP	UC	cg01258050	10	135010532	KNDC1	Body	Inverse variance weighted	5	-0.0621217	0.0621217	0.0355	1.06409	0.992569	1.14077	0.0801345	0.528943
MSDP	UC	cg26391794	13	49323899	NA	NA	Inverse variance weighted	4	-0.0864686	-0.0864686	0.0494403	0.917164	0.832459	1.01049	0.0802996	0.528943
MSDP	UC	cg17972213	1	101704898	S1PR1	Body	Wald ratio	1	0.29865	-0.29865	0.170807	0.741819	0.530768	1.03679	0.0803833	0.528943
MSDP	UC	cg11213150	9	129884457	ANGPTL2;RALGPS1	5'UTR;Body	Wald ratio	1	0.349853	-0.349853	0.200116	0.704792	0.476122	1.04328	0.0804204	0.528943
MSDP	UC	cg10230885	1	6524252	TNFRSF25	3'UTR;Body;Body;Body;Body;Body	Wald ratio	1	-0.302486	0.302486	0.173121	1.35322	0.963839	1.89991	0.0805935	0.529256
MSDP	UC	cg27262821	19	49184628	SEC1	Body	Wald ratio	1	0.102022	-0.102022	0.0586136	0.90301	0.805007	1.01294	0.0817562	0.535293
MSDP	UC	cg06077003	1	7543471	CAMTA1	Body	Inverse variance weighted	2	0.156281	0.156281	0.0898355	1.16915	0.980398	1.39425	0.0819231	0.535293
MSDP	UC	cg21413173	1	15271952	KIAA1026	Body;5'UTR;TSS1500;Body;Body	Inverse variance weighted	4	-0.0898775	-0.0898775	0.0516826	0.914043	0.825988	1.01149	0.08203	0.535293
MSDP	UC	cg09119776	10	104387263	SUFU	Body	Inverse variance weighted	2	0.0678997	-0.0678997	0.0390633	0.934354	0.865486	1.0087	0.082176	0.535293
MSDP	UC	cg16299440	10	51487558	AGAP7	TSS1500	Inverse variance weighted	2	-0.0652003	-0.0652003	0.0375314	0.93688	0.870435	1.0084	0.0823479	0.535293
MSDP	UC	cg20255370	15	40268687	EIF2AK4	Body	Inverse variance weighted	9	0.0368078	0.0368078	0.0211893	1.03749	0.995288	1.08149	0.0823699	0.535293
MSDP	UC	cg00547530	16	3559687	CLUAP1	Body;TSS1500	Wald ratio	1	-0.151943	0.151943	0.0875435	1.16409	0.98055	1.382	0.0826289	0.535293
MSDP	UC	cg05894719	11	1989899	NA	NA	Inverse variance weighted	2	-0.157318	0.157318	0.0906614	1.17037	0.979827	1.39796	0.0827016	0.535293
MSDP	UC	cg00427604	16	55542751	LPCAT2	TSS200	Wald ratio	1	0.182782	0.182782	0.105374	1.20055	0.976528	1.47597	0.0828122	0.535293
MSDP	UC	cg06972019	1	8937448	ENO1	5'UTR	Inverse variance weighted	9	0.0705611	-0.0705611	0.0406933	0.931871	0.860433	1.00924	0.0829226	0.535293
MSDP	UC	cg01020413	2	66810487	NA	NA	Inverse variance weighted	4	-0.120076	-0.120076	0.0692492	0.886853	0.774294	1.01578	0.0829237	0.535293
MSDP	UC	cg18325841	10	25006183	ARHGAP21	Body	Wald ratio	1	-0.126596	-0.126596	0.0730361	0.88109	0.763573	1.01669	0.0830364	0.535293
MSDP	UC	cg09989681	11	1892043	LSP1	5'UTR;TSS200;TSS200;Body	Inverse variance weighted	2	-0.174756	0.174756	0.100929	1.19096	0.977198	1.45147	0.0833682	0.535534
MSDP	UC	cg01738638	11	129938601	APLP2	TSS1500;TSS1500;TSS1500;TSS1500;TSS1500;TSS1500	Wald ratio	1	-0.23374	-0.23374	0.135032	0.791567	0.6075	1.03141	0.0834528	0.535534
MSDP	UC	cg13897134	3	147120248	ZIC4	Body;Body;Body	Wald ratio	1	0.0966733	0.0966733	0.0558595	1.1015	0.98727	1.22895	0.0835142	0.535534
MSDP	UC	cg17792616	15	93580327	NA	NA	Inverse variance weighted	5	-0.0765449	-0.0765449	0.0442465	0.926311	0.849364	1.01023	0.0836361	0.535534
MSDP	UC	cg24247370	13	99142703	STK24	Body;Body	Wald ratio	1	-0.0735375	-0.0735375	0.042518	0.929101	0.854813	1.00985	0.083709	0.535534
MSDP	UC	cg12899381	18	5891602	TMEM200C	1stExon	Inverse variance weighted	2	0.14888	0.14888	0.0861207	1.16053	0.98028	1.37393	0.0838571	0.535669
MSDP	UC	cg06696815	4	1284574	MAEA	Body;Body	Wald ratio	1	-0.286353	0.286353	0.166105	1.33156	0.961546	1.84397	0.0847211	0.539588
MSDP	UC	cg09176023	11	124791601	HEPACAM	Body	Inverse variance weighted	4	0.053244	0.053244	0.0308859	1.05469	0.992734	1.12051	0.0847265	0.539588
MSDP	UC	cg04514392	3	107086058	NA	NA	Inverse variance weighted	2	-0.150558	-0.150558	0.0875098	0.860228	0.724642	1.02118	0.0853473	0.54217
MSDP	UC	cg02767068	16	30198517	CORO1A;LOC606724	Body;TSS1500	Wald ratio	1	0.149135	-0.149135	0.0866943	0.861453	0.726835	1.021	0.0853892	0.54217
MSDP	UC	cg07341220	16	1583899	IFT140;TMEM204	Body;TSS1500	Inverse variance weighted	2	0.0493933	-0.0493933	0.0287666	0.951807	0.899626	1.00701	0.0859723	0.543694
MSDP	UC	cg23586996	17	77893850	NA	NA	Inverse variance weighted	2	-0.0589229	-0.0589229	0.0343483	0.942779	0.881398	1.00844	0.0862622	0.543694
MSDP	UC	cg24790297	19	51226357	CLEC11A	TSS1500	Wald ratio	1	-0.0710417	-0.0710417	0.041454	0.931423	0.858738	1.01026	0.0865751	0.543694
MSDP	UC	cg09825327	1	211503219	TRAF5	5'UTR;5'UTR	Inverse variance weighted	2	0.129751	-0.129751	0.0757264	0.878314	0.757164	1.01885	0.0866352	0.543694
MSDP	UC	cg14030904	6	149806732	ZC3H12D	TSS1500	Inverse variance weighted	5	0.116427	-0.116427	0.0679541	0.890095	0.779099	1.0169	0.0866542	0.543694
MSDP	UC	cg17636752	6	45391973	RUNX2	Body;Body;Body	Inverse variance weighted	4	0.0463941	0.0463941	0.0271111	1.04749	0.993279	1.10465	0.0870329	0.543694
MSDP	UC	cg13438032	8	55162383	NA	NA	Wald ratio	1	0.149296	0.149296	0.0872646	1.16102	0.978492	1.37759	0.08711	0.543694
MSDP	UC	cg09186101	17	80197062	SLC16A3	3'UTR;3'UTR;3'UTR	Inverse variance weighted	2	0.117441	-0.117441	0.0686482	0.889193	0.777252	1.01726	0.087125	0.543694
MSDP	UC	cg18739577	12	96429508	LTA4H	TSS200	Wald ratio	1	0.256444	0.256444	0.149929	1.29233	0.963275	1.73378	0.087185	0.543694
MSDP	UC	cg10373891	13	52338758	NA	NA	Inverse variance weighted	2	-0.0490051	0.0490051	0.0286641	1.05023	0.992849	1.11092	0.0873337	0.543694
MSDP	UC	cg05794813	7	1057827	C7orf50	Body;Body;Body	Inverse variance weighted	3	-0.0906926	0.0906926	0.053065	1.09493	0.986773	1.21495	0.0874351	0.543694
MSDP	UC	cg06630241	12	93967711	SOCS2	Body	Wald ratio	1	0.304023	0.304023	0.17791	1.3553	0.956303	1.92077	0.0874767	0.543694
MSDP	UC	cg08046044	14	54419614	BMP4	5'UTR;5'UTR;5'UTR	Inverse variance weighted	2	0.105346	0.105346	0.0616475	1.1111	0.984636	1.2538	0.0874793	0.543694
MSDP	UC	cg24601559	2	43328536	NA	NA	Inverse variance weighted	4	-0.105159	-0.105159	0.0615494	0.900182	0.797881	1.0156	0.0875386	0.543694
MSDP	UC	cg14659662	1	54151053	GLIS1	5'UTR	Inverse variance weighted	7	-0.0303221	-0.0303221	0.0177489	0.970133	0.936964	1.00448	0.0875636	0.543694
MSDP	UC	cg12800803	20	60717299	PSMA7	Body	Inverse variance weighted	2	-0.100121	0.100121	0.0586429	1.1053	0.98529	1.23994	0.087766	0.543732
MSDP	UC	cg22805485	11	13983818	SPON1	TSS200	Inverse variance weighted	9	0.0429217	-0.0429217	0.025145	0.957986	0.911917	1.00638	0.0878277	0.543732
MSDP	UC	cg26785800	1	27855045	NA	NA	Wald ratio	1	-0.1206	-0.1206	0.0706965	0.886389	0.771696	1.01813	0.08803	0.544185
MSDP	UC	cg08157684	1	27675934	SYTL1	Body	Inverse variance weighted	2	-0.075004	-0.075004	0.0440554	0.92774	0.850992	1.01141	0.0886631	0.546424
MSDP	UC	cg18468726	5	154314946	GEMIN5	Body	Wald ratio	1	-0.426909	-0.426909	0.250795	0.652523	0.39913	1.06679	0.0887137	0.546424
MSDP	UC	cg08302480	19	54369133	MYADM	TSS1500	Wald ratio	1	0.217134	-0.217134	0.127586	0.804822	0.626753	1.03348	0.088781	0.546424
MSDP	UC	cg22009908	5	106724064	EFNA5	Body	Wald ratio	1	-0.288298	-0.288298	0.169489	0.749538	0.537677	1.04488	0.0889467	0.546646
MSDP	UC	cg06521145	19	2048650	MKNK2	Body;Body	Wald ratio	1	-0.175509	0.175509	0.103241	1.19185	0.973515	1.45916	0.0891309	0.546981
MSDP	UC	cg12063847	6	158184542	NA	NA	Wald ratio	1	0.365719	0.365719	0.215368	1.44155	0.945159	2.19864	0.0894864	0.547606
MSDP	UC	cg24065328	6	31744735	C6orf27	5'UTR	Inverse variance weighted	2	0.436951	-0.436951	0.257389	0.646003	0.390068	1.06986	0.0895774	0.547606
MSDP	UC	cg18073471	4	81119198	PRDM8	5'UTR;5'UTR	Inverse variance weighted	4	-0.105684	0.105684	0.0622883	1.11147	0.983732	1.25579	0.0897559	0.547606
MSDP	UC	cg23507953	17	46638127	HOXB3	5'UTR	Inverse variance weighted	4	0.0711839	-0.0711839	0.0419727	0.931291	0.857743	1.01114	0.0898944	0.547606
MSDP	UC	cg11242978	22	46423387	NA	NA	Inverse variance weighted	2	-0.0839401	-0.0839401	0.0494944	0.919486	0.834478	1.01315	0.0898951	0.547606
MSDP	UC	cg05857060	7	75267630	HIP1	Body	Wald ratio	1	-0.131697	-0.131697	0.0777046	0.876607	0.752769	1.02082	0.0901066	0.547606
MSDP	UC	cg00014104	22	22220367	MAPK1	Body;Body	Wald ratio	1	-0.0798343	0.0798343	0.0471202	1.08311	0.987557	1.1879	0.0902145	0.547606
MSDP	UC	cg05208178	2	233928423	INPP5D	Body;Body	Wald ratio	1	0.129357	-0.129357	0.0763632	0.878661	0.756518	1.02052	0.0902718	0.547606
MSDP	UC	cg18107425	15	90319432	MESP2	TSS200	Inverse variance weighted	2	-0.0549882	-0.0549882	0.0325016	0.946496	0.888082	1.00875	0.0906719	0.547728
MSDP	UC	cg01792666	16	30710912	SRCAP	5'UTR	Wald ratio	1	-0.13944	0.13944	0.082515	1.14963	0.977957	1.35144	0.0910522	0.547728
MSDP	UC	cg15363134	18	77161214	NFATC1	Body;5'UTR;Body;Body;Body	Inverse variance weighted	5	0.0942803	-0.0942803	0.0557962	0.910028	0.815755	1.01519	0.0910806	0.547728
MSDP	UC	cg12550731	1	184355219	C1orf21	TSS1500	Inverse variance weighted	2	0.108998	0.108998	0.0645319	1.11516	0.982667	1.26552	0.09121	0.547728
MSDP	UC	cg11114275	17	27397066	NA	NA	Inverse variance weighted	2	-0.0922895	-0.0922895	0.0546569	0.911841	0.819208	1.01495	0.0913108	0.547728
MSDP	UC	cg19426731	19	49992527	RPL13AP5;SNORD33;SNORD32A;RPL13A	Body;TSS1500;TSS1500;Body	Wald ratio	1	0.122087	-0.122087	0.0723066	0.885071	0.768121	1.01983	0.0913227	0.547728
MSDP	UC	cg00976097	5	421733	AHRR	Body	Inverse variance weighted	6	0.0909592	0.0909592	0.0538758	1.09522	0.985469	1.2172	0.0913512	0.547728
MSDP	UC	cg05007126	20	1310884	SDCBP2	TSS1500	Inverse variance weighted	4	0.128938	-0.128938	0.0763932	0.879028	0.75679	1.02101	0.0914446	0.547728
MSDP	UC	cg23205886	5	138611766	SNHG4;MATR3	Body;5'UTR	Wald ratio	1	-0.235895	0.235895	0.13977	1.26604	0.962661	1.66503	0.0914613	0.547728
MSDP	UC	cg17797848	1	109842096	MYBPHL	Body	Wald ratio	1	0.257342	0.257342	0.152647	1.29349	0.959017	1.74461	0.091822	0.548123
MSDP	UC	cg15836046	1	2767242	NA	NA	Wald ratio	1	-0.377851	-0.377851	0.224155	0.685333	0.441669	1.06342	0.0918593	0.548123
MSDP	UC	cg20443278	17	77962098	TBC1D16	Body	Wald ratio	1	0.101383	-0.101383	0.0601962	0.903587	0.803027	1.01674	0.092141	0.548123
MSDP	UC	cg17824540	2	161260031	RBMS1	Body;Body	Inverse variance weighted	2	-0.0653331	0.0653331	0.0388294	1.06751	0.989285	1.15193	0.0924589	0.548123
MSDP	UC	cg03557725	12	96251912	SNRPF	TSS1500	Wald ratio	1	0.257862	0.257862	0.15328	1.29416	0.958326	1.74768	0.0925123	0.548123
MSDP	UC	cg07317017	15	74218715	LOXL1	TSS200	Wald ratio	1	-0.139786	0.139786	0.0831304	1.15003	0.977116	1.35354	0.0926603	0.548123
MSDP	UC	cg22590761	15	74218921	LOXL1	5'UTR;1stExon	Wald ratio	1	-0.12964	0.12964	0.0770968	1.13842	0.97876	1.32412	0.0926603	0.548123
MSDP	UC	cg11375102	16	1583810	IFT140;TMEM204	Body;TSS1500	Inverse variance weighted	3	0.0399621	-0.0399621	0.0237668	0.960826	0.917094	1.00664	0.0926796	0.548123
MSDP	UC	cg00870279	6	33256222	PFDN6;WDR46	TSS1500;Body;Body	Inverse variance weighted	4	-0.0952298	0.0952298	0.0566692	1.09991	0.984283	1.22912	0.0928693	0.548123
MSDP	UC	cg04656051	2	219252614	SLC11A1	Body	Wald ratio	1	0.119066	0.119066	0.0708728	1.12644	0.980351	1.29431	0.0929573	0.548123
MSDP	UC	cg14645545	2	219252551	SLC11A1	Body	Wald ratio	1	0.103412	0.103412	0.0615548	1.10895	0.982912	1.25115	0.0929573	0.548123
MSDP	UC	cg03694580	7	2271722	MAD1L1	5'UTR;5'UTR;5'UTR	Wald ratio	1	-0.125698	0.125698	0.0750506	1.13394	0.978826	1.31363	0.0939643	0.552796
MSDP	UC	cg24774812	14	63743552	RHOJ	Body	Wald ratio	1	-0.41545	0.41545	0.248089	1.51505	0.931645	2.4638	0.0940121	0.552796
MSDP	UC	cg11143953	4	54243152	FIP1L1	TSS1500;TSS1500;TSS1500	Inverse variance weighted	5	0.0335778	0.0335778	0.0200607	1.03415	0.994275	1.07562	0.0941681	0.552943
MSDP	UC	cg14154859	1	220702826	MARK1	Body	Inverse variance weighted	2	-0.0636069	0.0636069	0.0380477	1.06567	0.989093	1.14818	0.0945702	0.554531
MSDP	UC	cg19228034	7	92672812	NA	NA	Inverse variance weighted	4	-0.063949	-0.063949	0.038286	0.938053	0.870237	1.01115	0.0948607	0.555462
MSDP	UC	cg09886558	15	77899670	NA	NA	Wald ratio	1	-0.188681	-0.188681	0.11307	0.828051	0.663453	1.03348	0.0951745	0.556527
MSDP	UC	cg18786782	3	13936527	NA	NA	Inverse variance weighted	4	0.0629521	0.0629521	0.0377592	1.06498	0.989005	1.14678	0.0954751	0.557511
MSDP	UC	cg09411730	11	65190946	NEAT1	Body	Inverse variance weighted	2	0.218122	-0.218122	0.131026	0.804027	0.621927	1.03945	0.0959674	0.559611
MSDP	UC	cg11255208	17	42275334	ATXN7L3	Body;Body	Wald ratio	1	-0.114845	0.114845	0.0690461	1.1217	0.979723	1.28425	0.0962511	0.56049
MSDP	UC	cg20954870	5	173070254	NA	NA	Inverse variance weighted	3	0.155138	0.155138	0.0933908	1.16782	0.972478	1.4024	0.0966784	0.561688
MSDP	UC	cg15880704	10	112546110	RBM20	Body	Wald ratio	1	-0.0486495	0.0486495	0.0293015	1.04985	0.991257	1.11191	0.096853	0.561688
MSDP	UC	cg15408734	2	70369140	NA	NA	Inverse variance weighted	5	-0.0405928	0.0405928	0.0244493	1.04143	0.992699	1.09255	0.0968566	0.561688
MSDP	UC	cg21160842	11	32112091	RCN1	TSS1500	Inverse variance weighted	7	-0.0474092	-0.0474092	0.0285671	0.953697	0.901766	1.00862	0.097	0.561747
MSDP	UC	cg11061975	20	1639325	SIRPG	TSS1500;TSS1500;TSS1500	Wald ratio	1	-0.149776	0.149776	0.0902902	1.16157	0.973173	1.38645	0.0971514	0.561852
MSDP	UC	cg26146569	15	31637592	KLF13	Body	Inverse variance weighted	3	0.047438	-0.047438	0.0286342	0.95367	0.901621	1.00872	0.0975824	0.562013
MSDP	UC	cg01416295	1	156710278	MRPL24	5'UTR;5'UTR	Wald ratio	1	-0.0706881	0.0706881	0.0426755	1.07325	0.987128	1.16688	0.0976388	0.562013
MSDP	UC	cg18286285	10	88428247	LDB3	TSS200;TSS200;1stExon;TSS200;5'UTR;TSS200;TSS200	Inverse variance weighted	2	0.0547813	0.0547813	0.0330737	1.05631	0.990007	1.12705	0.0976528	0.562013
MSDP	UC	cg23964386	9	114362249	PTGR1	TSS200;TSS200;TSS1500	Inverse variance weighted	9	0.0332199	0.0332199	0.0200598	1.03378	0.993921	1.07523	0.0977124	0.562013
MSDP	UC	cg27488503	4	2964223	GRK4;NOP14	TSS1500;TSS1500;TSS1500;Body	Inverse variance weighted	2	0.122533	-0.122533	0.0743358	0.884677	0.764731	1.02344	0.0992774	0.569473
MSDP	UC	cg16875057	2	169006003	STK39	Body	Inverse variance weighted	3	-0.0780173	-0.0780173	0.0473344	0.924948	0.842996	1.01487	0.0993085	0.569473
MSDP	UC	cg24126698	13	114839662	RASA3	Body	Inverse variance weighted	2	-0.0666467	-0.0666467	0.040452	0.935526	0.864216	1.01272	0.0994444	0.569473
MSDP	UC	cg10854819	15	31515852	NA	NA	Inverse variance weighted	3	0.0634652	0.0634652	0.0385393	1.06552	0.988001	1.14913	0.0996058	0.569473
MSDP	UC	cg03814093	4	154410006	KIAA0922	Body;Body	Wald ratio	1	-0.23202	0.23202	0.140963	1.26115	0.956698	1.66248	0.0997714	0.569473
MSDP	UC	cg00679184	14	75447722	NA	NA	Wald ratio	1	0.271783	0.271783	0.16516	1.3123	0.949394	1.81393	0.0998524	0.569473
MSDP	UC	cg07717083	6	32051857	TNXB	Body	Inverse variance weighted	2	-0.646729	0.646729	0.393131	1.90929	0.883549	4.12583	0.099955	0.569473
MSDP	UC	cg19506435	4	6469349	PPP2R2C	Body	Wald ratio	1	-0.198153	0.198153	0.120505	1.21915	0.962677	1.54395	0.100104	0.56955
MSDP	UC	cg14130039	6	32121225	PPT2	TSS200;TSS1500	Inverse variance weighted	5	0.262921	0.262921	0.159958	1.30072	0.950662	1.77969	0.100241	0.569561
MSDP	UC	cg16933224	11	63604740	NA	NA	Wald ratio	1	0.191721	-0.191721	0.11673	0.825537	0.656711	1.03777	0.100502	0.569826
MSDP	UC	cg02687352	2	97557285	FAM178B	Body;Body	Wald ratio	1	-0.0524663	0.0524663	0.0319496	1.05387	0.989896	1.12197	0.100557	0.569826
MSDP	UC	cg01970407	5	323320	AHRR	Body	Wald ratio	1	0.173085	0.173085	0.105494	1.18897	0.966879	1.46207	0.100856	0.570697
MSDP	UC	cg25724260	7	42896970	NA	NA	Inverse variance weighted	3	0.0851346	-0.0851346	0.0519078	0.918389	0.829548	1.01674	0.100982	0.570697
MSDP	UC	cg01857838	6	166108110	NA	NA	Inverse variance weighted	2	0.0847489	0.0847489	0.0517047	1.08844	0.983545	1.20453	0.101193	0.571124
MSDP	UC	cg14830003	1	38022657	DNALI1	1stExon	Wald ratio	1	-0.271757	-0.271757	0.165958	0.76204	0.550441	1.05498	0.101526	0.572238
MSDP	UC	cg19020855	17	41669266	NA	NA	Inverse variance weighted	2	0.169296	0.169296	0.103494	1.18447	0.967005	1.45084	0.10188	0.573242
MSDP	UC	cg06826457	12	12867669	NA	NA	Inverse variance weighted	3	-0.0664068	0.0664068	0.0406072	1.06866	0.986903	1.15719	0.101976	0.573242
MSDP	UC	cg04498921	22	50157940	NA	NA	Wald ratio	1	-0.26554	-0.26554	0.162483	0.766792	0.557659	1.05435	0.102204	0.57376
MSDP	UC	cg06565913	16	1584452	IFT140;TMEM204	Body;1stExon	Inverse variance weighted	3	0.0388901	-0.0388901	0.0238158	0.961856	0.91799	1.00782	0.102479	0.574536
MSDP	UC	cg09121543	17	61774794	LIMD2	3'UTR	Wald ratio	1	0.192314	-0.192314	0.117891	0.825048	0.65483	1.03951	0.10283	0.575666
MSDP	UC	cg06511330	1	234635574	NA	NA	Wald ratio	1	0.198851	0.198851	0.121969	1.22	0.960588	1.54947	0.103031	0.575666
MSDP	UC	cg16151538	20	33676388	TRPC4AP	Body;Body	Wald ratio	1	0.116988	0.116988	0.071788	1.12411	0.976562	1.29394	0.10318	0.575666
MSDP	UC	cg20588859	11	65321429	LTBP3	Body;Body;Body	Inverse variance weighted	4	-0.0595281	-0.0595281	0.0365335	0.942209	0.8771	1.01215	0.103227	0.575666
MSDP	UC	cg05845376	5	140683632	SLC25A2	TSS200	Inverse variance weighted	7	-0.0365635	-0.0365635	0.0224506	0.964097	0.922593	1.00747	0.103394	0.575837
MSDP	UC	cg27248887	2	207025417	EEF1B2;SNORD51;NDUFS1	Body;Body;TSS1500;TSS1500;Body	Inverse variance weighted	2	-0.0487802	0.0487802	0.0299903	1.04999	0.990049	1.11356	0.103836	0.577537
MSDP	UC	cg17270100	10	130326232	NA	NA	Inverse variance weighted	3	-0.0952227	-0.0952227	0.0586364	0.90917	0.810463	1.0199	0.104386	0.578331
MSDP	UC	cg20866694	6	27181670	NA	NA	Inverse variance weighted	4	0.0371448	-0.0371448	0.0228785	0.963537	0.921284	1.00773	0.104468	0.578331
MSDP	UC	cg10465839	16	1584050	IFT140;TMEM204	Body;TSS200	Inverse variance weighted	3	0.0391685	-0.0391685	0.024142	0.961589	0.917148	1.00818	0.104713	0.578331
MSDP	UC	cg06474225	10	124228770	HTRA1	Body	Wald ratio	1	-0.0989058	-0.0989058	0.0609977	0.905828	0.803755	1.02086	0.104917	0.578331
MSDP	UC	cg14588779	19	15528530	AKAP8L	Body	Wald ratio	1	0.189191	-0.189191	0.116721	0.827629	0.658386	1.04038	0.105044	0.578331
MSDP	UC	cg00444059	16	31439672	COX6A2	1stExon;5'UTR	Inverse variance weighted	3	-0.0701252	-0.0701252	0.0432671	0.932277	0.856476	1.01479	0.105071	0.578331
MSDP	UC	cg02793656	15	26869667	GABRB3	Body;Body	Wald ratio	1	-0.126054	0.126054	0.0777988	1.13434	0.973914	1.3212	0.105178	0.578331
MSDP	UC	cg14009632	6	43445012	TJAP1	TSS1500;TSS1500;TSS1500;TSS1500;TSS1500;TSS1500	Wald ratio	1	-0.214127	-0.214127	0.13232	0.807246	0.622835	1.04626	0.105607	0.578331
MSDP	UC	cg22775789	12	56694541	CS	TSS1500	Wald ratio	1	0.184176	0.184176	0.113816	1.20223	0.961843	1.50269	0.105623	0.578331
MSDP	UC	cg18449062	10	104679468	CNNM2	1stExon;1stExon;1stExon	Wald ratio	1	-0.234319	-0.234319	0.144884	0.791109	0.595537	1.05091	0.105817	0.578331
MSDP	UC	cg26114570	1	9648299	TMEM201	TSS1500;TSS1500	Wald ratio	1	0.223152	0.223152	0.138019	1.25001	0.953739	1.63832	0.105917	0.578331
MSDP	UC	cg08553274	4	1353499	KIAA1530	Body	Inverse variance weighted	2	0.159407	-0.159407	0.098639	0.852649	0.70276	1.03451	0.106081	0.578331
MSDP	UC	cg22122862	1	2987914	PRDM16	Body;Body	Inverse variance weighted	2	0.119474	-0.119474	0.0739718	0.887387	0.767621	1.02584	0.106282	0.578331
MSDP	UC	cg07373877	5	157700383	NA	NA	Inverse variance weighted	2	0.167275	0.167275	0.103596	1.18208	0.964858	1.4482	0.10638	0.578331
MSDP	UC	cg03995156	6	32122864	PPT2	Body;Body	Inverse variance weighted	4	-0.291786	0.291786	0.180749	1.33882	0.939431	1.908	0.106458	0.578331
MSDP	UC	cg20914572	6	32119874	PRRT1;PPT2	TSS200;TSS1500	Inverse variance weighted	7	-0.227545	-0.227545	0.140954	0.796487	0.604221	1.04993	0.106458	0.578331
MSDP	UC	cg22954687	2	216947743	TMEM169;PECR	5'UTR;5'UTR;5'UTR;TSS1500;5'UTR	Wald ratio	1	-0.199607	-0.199607	0.123662	0.819052	0.642759	1.0437	0.106499	0.578331
MSDP	UC	cg00533827	2	86163827	NA	NA	Inverse variance weighted	7	0.0398681	0.0398681	0.0247046	1.04067	0.991483	1.0923	0.106573	0.578331
MSDP	UC	cg02171545	15	25093366	SNRPN	5'UTR;5'UTR;5'UTR	Inverse variance weighted	2	-0.119574	-0.119574	0.0740976	0.887299	0.767355	1.02599	0.106585	0.578331
MSDP	UC	cg05546044	22	22222597	MAPK1	TSS1500;TSS1500	Wald ratio	1	0.323527	-0.323527	0.200766	0.723592	0.488201	1.07248	0.107078	0.579516
MSDP	UC	cg13989528	11	64888932	FAU;MRPL49	Body;TSS1500	Wald ratio	1	-0.177636	0.177636	0.110233	1.19439	0.962309	1.48244	0.107078	0.579516
MSDP	UC	cg09619598	9	115512530	SNX30	TSS1500	Inverse variance weighted	9	0.0422373	-0.0422373	0.026242	0.958642	0.910582	1.00924	0.107501	0.581055
MSDP	UC	cg20674490	1	25240932	RUNX3	Body;Body	Inverse variance weighted	5	-0.0319434	0.0319434	0.0198565	1.03246	0.993049	1.07343	0.107679	0.581274
MSDP	UC	cg18405140	19	1207644	STK11	Body	Wald ratio	1	-0.0992747	0.0992747	0.0618387	1.10437	0.97831	1.24667	0.10841	0.584342
MSDP	UC	cg08406698	6	168785320	NA	NA	Inverse variance weighted	3	0.0565666	-0.0565666	0.0352748	0.945004	0.881875	1.01265	0.108802	0.584342
MSDP	UC	cg27262054	16	73067525	ZFHX3	5'UTR;5'UTR	Inverse variance weighted	5	0.0544717	-0.0544717	0.0339724	0.946985	0.885983	1.01219	0.108844	0.584342
MSDP	UC	cg07670516	17	5019840	ZNF232	5'UTR	Inverse variance weighted	8	-0.0795742	-0.0795742	0.0496657	0.923509	0.837848	1.01793	0.109112	0.584342
MSDP	UC	cg20494635	11	2012071	LOC100133545	TSS1500	Inverse variance weighted	2	-0.0744982	0.0744982	0.0465006	1.07734	0.983495	1.18015	0.109135	0.584342
MSDP	UC	cg03477904	2	242040840	MTERFD2	Body;Body;Body;Body	Inverse variance weighted	2	-0.0672719	0.0672719	0.0420101	1.06959	0.985045	1.16138	0.109304	0.584342
MSDP	UC	cg14030402	1	53682341	C1orf123	Body	Wald ratio	1	0.210628	0.210628	0.131548	1.23445	0.953892	1.59754	0.109342	0.584342
MSDP	UC	cg08350047	16	50278722	NA	NA	Inverse variance weighted	2	0.0670138	0.0670138	0.041855	1.06931	0.98509	1.16073	0.109356	0.584342
MSDP	UC	cg01209984	21	47469679	NA	NA	Inverse variance weighted	3	-0.0733305	-0.0733305	0.0458202	0.929294	0.849474	1.01661	0.109511	0.584428
MSDP	UC	cg17816357	7	124430776	NA	NA	Inverse variance weighted	6	-0.0392242	-0.0392242	0.0245275	0.961535	0.916404	1.00889	0.109778	0.584856
MSDP	UC	cg02583484	12	54677008	HNRNPA1;HNRPA1L-2	Body;Body;Body	Wald ratio	1	-0.13343	0.13343	0.0834569	1.14274	0.970304	1.34582	0.109869	0.584856
MSDP	UC	cg04323785	20	21698033	NA	NA	Wald ratio	1	-0.230689	-0.230689	0.144397	0.793986	0.598273	1.05372	0.110133	0.585522
MSDP	UC	cg21170085	9	137645730	COL5A1	Body	Inverse variance weighted	2	0.0488914	-0.0488914	0.0306321	0.952285	0.896793	1.01121	0.11047	0.586574
MSDP	UC	cg02152233	1	29189789	OPRD1	Body	Inverse variance weighted	2	-0.068257	-0.068257	0.0428029	0.93402	0.858859	1.01576	0.110783	0.587498
MSDP	UC	cg14239618	7	110281356	NA	NA	Wald ratio	1	-0.360546	-0.360546	0.226225	0.697296	0.447559	1.08638	0.110992	0.587867
MSDP	UC	cg15488978	10	77166318	C10orf41	Body;Body	Inverse variance weighted	3	-0.121042	0.121042	0.0759881	1.12867	0.972491	1.30994	0.111182	0.588133
MSDP	UC	cg17074353	15	69590852	PAQR5	TSS1500	Inverse variance weighted	2	-0.114201	-0.114201	0.0717316	0.892079	0.775076	1.02674	0.111373	0.588405
MSDP	UC	cg10815129	12	95841390	NA	NA	Inverse variance weighted	2	-0.141423	-0.141423	0.0891211	0.868122	0.728986	1.03381	0.112543	0.592995
MSDP	UC	cg24381155	10	103289745	BTRC	Body;Body	Wald ratio	1	-0.195598	-0.195598	0.123295	0.822343	0.645806	1.04714	0.112644	0.592995
MSDP	UC	cg27513339	3	9904903	NA	NA	Inverse variance weighted	2	0.0862233	0.0862233	0.0543538	1.09005	0.979895	1.21259	0.112663	0.592995
MSDP	UC	cg23261171	13	42848367	AKAP11	5'UTR	Wald ratio	1	-0.0708704	0.0708704	0.0447102	1.07344	0.983378	1.17175	0.112942	0.593721
MSDP	UC	cg10615580	17	79005548	FLJ90757	Body	Inverse variance weighted	6	0.060299	0.060299	0.0380702	1.06215	0.985783	1.14444	0.113219	0.594434
MSDP	UC	cg08987251	16	58769104	GOT2	TSS1500	Inverse variance weighted	3	-0.0780767	-0.0780767	0.0493322	0.924893	0.839652	1.01879	0.113496	0.59515
MSDP	UC	cg04522003	17	40913702	LOC100190938;RAMP2	TSS1500;Body;TSS1500	Inverse variance weighted	2	-0.291496	-0.291496	0.184335	0.747145	0.52059	1.07229	0.113799	0.595998
MSDP	UC	cg27214730	3	184297522	EPHB3	Body	Inverse variance weighted	2	-0.0799952	-0.0799952	0.050618	0.923121	0.835933	1.0194	0.114022	0.596421
MSDP	UC	cg24601030	11	111847747	DIXDC1	TSS1500;Body	Inverse variance weighted	3	0.0767073	0.0767073	0.048563	1.07973	0.981693	1.18755	0.114212	0.596675
MSDP	UC	cg02630888	4	15657820	FBXL5	TSS1500;TSS1500	Wald ratio	1	-0.116117	-0.116117	0.0736809	0.890371	0.770642	1.0287	0.115037	0.599891
MSDP	UC	cg20102019	20	17592922	NA	NA	Inverse variance weighted	11	0.0261822	-0.0261822	0.016617	0.974158	0.942941	1.00641	0.115112	0.599891
MSDP	UC	cg24748631	5	598724	NA	NA	Inverse variance weighted	2	-0.199001	0.199001	0.126523	1.22018	0.952197	1.56359	0.115754	0.602488
MSDP	UC	cg18468796	15	74612177	CCDC33	Body;Body	Inverse variance weighted	2	0.0997567	-0.0997567	0.063449	0.905058	0.799222	1.02491	0.115896	0.602488
MSDP	UC	cg13318071	15	90319420	MESP2	TSS200	Wald ratio	1	-0.0537487	-0.0537487	0.0342213	0.94767	0.886191	1.01341	0.116271	0.603691
MSDP	UC	cg22041712	1	214834360	CENPF	Body	Wald ratio	1	0.267234	0.267234	0.170254	1.30635	0.935697	1.82382	0.116503	0.603829
MSDP	UC	cg13392957	1	147782279	NA	NA	Inverse variance weighted	3	0.0356195	0.0356195	0.0227065	1.03626	0.991154	1.08342	0.11672	0.603829
MSDP	UC	cg00534380	2	101766586	TBC1D8	Body	Wald ratio	1	0.119334	-0.119334	0.076091	0.887511	0.764546	1.03025	0.11681	0.603829
MSDP	UC	cg07016288	22	42525748	CYP2D6	Body;Body	Wald ratio	1	0.118645	0.118645	0.0756639	1.12597	0.970779	1.30597	0.11687	0.603829
MSDP	UC	cg17897533	19	10694670	AP1M2	Body	Wald ratio	1	0.275264	0.275264	0.175655	1.31688	0.933308	1.85809	0.117098	0.603936
MSDP	UC	cg18487916	3	52748469	NEK4	Body	Inverse variance weighted	12	-0.036812	-0.036812	0.0234961	0.963857	0.920476	1.00928	0.117177	0.603936
MSDP	UC	cg13393782	1	3099804	PRDM16	Body;Body	Wald ratio	1	-0.158315	0.158315	0.101131	1.17154	0.960884	1.42837	0.117479	0.604105
MSDP	UC	cg03177666	16	54365103	NA	NA	Inverse variance weighted	2	0.0801226	0.0801226	0.0512219	1.08342	0.979932	1.19784	0.117764	0.604105
MSDP	UC	cg00121876	6	166251659	NA	NA	Inverse variance weighted	2	0.076597	-0.076597	0.0489753	0.926263	0.841484	1.01958	0.11782	0.604105
MSDP	UC	cg21756476	15	61182765	RORA	Body	Inverse variance weighted	2	-0.13984	0.13984	0.0894379	1.15009	0.965163	1.37045	0.117926	0.604105
MSDP	UC	cg07986907	2	113416953	SLC20A1	Body	Wald ratio	1	0.0967121	0.0967121	0.0618547	1.10154	0.975775	1.24352	0.117927	0.604105
MSDP	UC	cg03450842	10	80834947	ZMIZ1	5'UTR	Inverse variance weighted	2	-0.11823	0.11823	0.0756614	1.1255	0.970381	1.30542	0.118141	0.604469
MSDP	UC	cg25162921	9	21801897	MTAP	TSS1500	Wald ratio	1	0.435843	0.435843	0.279145	1.54627	0.894687	2.67237	0.118441	0.605271
MSDP	UC	cg09202659	6	15380565	JARID2	Body	Wald ratio	1	0.225647	0.225647	0.144928	1.25313	0.943262	1.6648	0.11948	0.609314
MSDP	UC	cg22491680	12	96389547	HAL	Body	Inverse variance weighted	6	0.0732247	0.0732247	0.0470359	1.07597	0.981213	1.17988	0.119522	0.609314
MSDP	UC	cg18209323	7	92672878	NA	NA	Inverse variance weighted	3	-0.0541816	-0.0541816	0.0348229	0.94726	0.884764	1.01417	0.119728	0.609628
MSDP	UC	cg06474661	17	48239271	NA	NA	Wald ratio	1	-0.241187	-0.241187	0.155146	0.785695	0.579684	1.06492	0.120045	0.610184
MSDP	UC	cg21348975	12	48724119	NA	NA	Inverse variance weighted	5	-0.0409536	-0.0409536	0.0263505	0.959874	0.911558	1.01075	0.12014	0.610184
MSDP	UC	cg26353783	1	153892794	GATAD2B	5'UTR	Wald ratio	1	0.128639	-0.128639	0.0828084	0.879291	0.747558	1.03424	0.120313	0.610184
MSDP	UC	cg06097557	3	197475984	FYTTD1;KIAA0226	TSS1500;5'UTR;TSS1500;TSS1500	Wald ratio	1	0.308249	0.308249	0.198482	1.36104	0.9224	2.00827	0.120416	0.610184
MSDP	UC	cg25284397	7	92238156	CDK6	3'UTR;3'UTR	Wald ratio	1	-0.0702742	-0.0702742	0.045317	0.932138	0.852915	1.01872	0.120968	0.611582
MSDP	UC	cg27155939	15	40347163	NA	NA	Inverse variance weighted	2	0.0419099	-0.0419099	0.027027	0.958956	0.909479	1.01112	0.120982	0.611582
MSDP	UC	cg02672759	19	39739058	NA	NA	Wald ratio	1	-0.308224	0.308224	0.198854	1.36101	0.921705	2.00968	0.121142	0.611656
MSDP	UC	cg12206103	15	90319516	MESP2	TSS200	Inverse variance weighted	2	-0.0878167	-0.0878167	0.0567095	0.915929	0.819577	1.02361	0.121493	0.611858
MSDP	UC	cg03125341	6	157882207	ZDHHC14	Body;Body	Inverse variance weighted	4	-0.0663152	0.0663152	0.0428334	1.06856	0.982516	1.16215	0.121572	0.611858
MSDP	UC	cg26130864	20	3208100	SLC4A11	3'UTR	Wald ratio	1	0.0867796	0.0867796	0.0560584	1.09066	0.97717	1.21732	0.121617	0.611858
MSDP	UC	cg06802985	5	179341359	NA	NA	Wald ratio	1	-0.235124	-0.235124	0.152413	0.790473	0.586342	1.06567	0.122908	0.616342
MSDP	UC	cg01719405	14	62401258	NA	NA	Inverse variance weighted	2	0.118907	-0.118907	0.0770803	0.887891	0.763392	1.03269	0.12292	0.616342
MSDP	UC	cg14952266	13	112191215	NA	NA	Inverse variance weighted	6	0.0456833	0.0456833	0.0296251	1.04674	0.987694	1.10932	0.123062	0.616342
MSDP	UC	cg15777261	2	73462569	CCT7	Body;Body;Body;Body;Body;5'UTR	Inverse variance weighted	2	0.088815	-0.088815	0.057622	0.915015	0.817296	1.02442	0.123235	0.616342
MSDP	UC	cg14262740	14	20612220	OR4N5	1stExon	Inverse variance weighted	4	-0.0594514	-0.0594514	0.0385717	0.942281	0.873671	1.01628	0.123239	0.616342
MSDP	UC	cg06618740	1	1100126	NA	NA	Inverse variance weighted	3	-0.160621	-0.160621	0.104254	0.851615	0.694225	1.04469	0.123397	0.616398
MSDP	UC	cg23067299	5	323907	AHRR	Body	Wald ratio	1	0.129338	0.129338	0.0841416	1.13807	0.965046	1.34213	0.124258	0.619364
MSDP	UC	cg22651787	4	25115729	NA	NA	Wald ratio	1	-0.135543	-0.135543	0.0881846	0.873242	0.734633	1.038	0.124284	0.619364
MSDP	UC	cg18140268	1	147781827	NA	NA	Inverse variance weighted	3	0.0369438	0.0369438	0.0240462	1.03763	0.989865	1.08771	0.124447	0.619445
MSDP	UC	cg04422003	7	28448295	CREB5	5'UTR	Inverse variance weighted	4	-0.0459937	0.0459937	0.0299574	1.04707	0.987358	1.11039	0.124709	0.619912
MSDP	UC	cg03373887	22	44389424	SAMM50	Body	Inverse variance weighted	5	0.0671588	0.0671588	0.0437969	1.06947	0.98149	1.16533	0.125174	0.619912
MSDP	UC	cg08070022	3	101497478	FAM55C	TSS1500;TSS1500	Wald ratio	1	0.0836388	0.0836388	0.0545718	1.08724	0.976948	1.20997	0.125365	0.619912
MSDP	UC	cg07955064	16	17606673	NA	NA	Inverse variance weighted	2	0.252988	0.252988	0.165147	1.28787	0.931741	1.78011	0.125548	0.619912
MSDP	UC	cg15261712	7	92238248	CDK6	3'UTR;3'UTR	Inverse variance weighted	3	-0.0633023	-0.0633023	0.0413443	0.93866	0.865596	1.01789	0.125744	0.619912
MSDP	UC	cg12088314	6	168501956	NA	NA	Inverse variance weighted	3	-0.0977121	0.0977121	0.0638298	1.10265	0.972978	1.24959	0.125813	0.619912
MSDP	UC	cg00058163	18	5891948	TMEM200C	1stExon	Wald ratio	1	0.189723	0.189723	0.123983	1.20891	0.948111	1.54146	0.125959	0.619912
MSDP	UC	cg26438105	18	5892119	TMEM200C	TSS200	Wald ratio	1	0.215512	0.215512	0.140836	1.2405	0.941268	1.63485	0.125959	0.619912
MSDP	UC	cg27093273	18	5892213	TMEM200C	TSS200	Wald ratio	1	0.208287	0.208287	0.136115	1.23157	0.94318	1.60813	0.125959	0.619912
MSDP	UC	cg19687985	6	43478500	C6orf154	TSS200	Wald ratio	1	-0.167884	-0.167884	0.109726	0.845452	0.681849	1.04831	0.126012	0.619912
MSDP	UC	cg07306685	17	35975187	DDX52	Body;Body	Wald ratio	1	0.191626	0.191626	0.125442	1.21122	0.947205	1.54882	0.12661	0.620089
MSDP	UC	cg02723291	12	22777465	ETNK1	TSS1500;TSS1500	Wald ratio	1	-0.0853544	-0.0853544	0.0559218	0.918187	0.822867	1.02455	0.126931	0.620089
MSDP	UC	cg27351978	8	1650172	DLGAP2	3'UTR	Inverse variance weighted	7	0.0532954	-0.0532954	0.0349287	0.9481	0.885365	1.01528	0.127051	0.620089
MSDP	UC	cg03962527	10	111766879	ADD3	5'UTR;TSS1500;TSS1500	Inverse variance weighted	4	-0.0411529	-0.0411529	0.0269728	0.959682	0.910265	1.01178	0.12708	0.620089
MSDP	UC	cg00431114	20	43104027	TTPAL	TSS1500;TSS1500	Wald ratio	1	-0.179774	-0.179774	0.117908	0.835459	0.66307	1.05267	0.127336	0.620089
MSDP	UC	cg13184736	1	68299409	GNG12	TSS1500	Wald ratio	1	-0.0828642	0.0828642	0.0543589	1.08639	0.976599	1.20853	0.127411	0.620089
MSDP	UC	cg14673722	17	71065768	SLC39A11	Body;Body	Inverse variance weighted	3	0.0688193	0.0688193	0.0451897	1.07124	0.980441	1.17045	0.127784	0.620089
MSDP	UC	cg22512830	13	108110276	FAM155A	Body	Inverse variance weighted	4	-0.0776104	0.0776104	0.0509646	1.0807	0.977966	1.19423	0.127802	0.620089
MSDP	UC	cg06685437	17	17669973	RAI1	5'UTR	Inverse variance weighted	2	-0.109584	0.109584	0.0719785	1.11581	0.968997	1.28488	0.127894	0.620089
MSDP	UC	cg09144707	2	171678251	GAD1	Body;Body	Inverse variance weighted	2	-0.154452	0.154452	0.101587	1.16702	0.956324	1.42413	0.128413	0.620089
MSDP	UC	cg08534342	3	45636060	LIMD1	TSS1500	Inverse variance weighted	2	-0.224484	0.224484	0.147667	1.25168	0.93712	1.67182	0.128461	0.620089
MSDP	UC	cg05565052	22	38669495	TMEM184B	TSS1500	Wald ratio	1	-0.149367	-0.149367	0.098308	0.861253	0.710312	1.04427	0.128667	0.620089
MSDP	UC	cg21125503	12	125414015	NA	NA	Wald ratio	1	-0.137822	-0.137822	0.0907326	0.871254	0.729309	1.04083	0.128766	0.620089
MSDP	UC	cg10401088	12	91505197	LUM	1stExon;5'UTR	Inverse variance weighted	2	-0.158625	0.158625	0.104437	1.1719	0.954973	1.4381	0.1288	0.620089
MSDP	UC	cg00008629	9	115093661	ROD1	Body;Body;5'UTR	Wald ratio	1	0.225636	-0.225636	0.148577	0.798009	0.596398	1.06777	0.128852	0.620089
MSDP	UC	cg07136905	1	169074608	ATP1B1	TSS1500;TSS1500	Inverse variance weighted	5	0.0955126	0.0955126	0.0629201	1.10022	0.972572	1.24463	0.129015	0.620089
MSDP	UC	cg27312916	11	85469117	SYTL2	TSS200;5'UTR;TSS200	Inverse variance weighted	3	-0.192445	0.192445	0.126778	1.21221	0.945501	1.55415	0.129024	0.620089
MSDP	UC	cg18018313	2	227657192	IRS1	3'UTR	Inverse variance weighted	2	0.110405	-0.110405	0.0727468	0.895471	0.776477	1.0327	0.1291	0.620089
MSDP	UC	cg08045906	6	32120625	PPT2;PRRT1	TSS1500;TSS1500;TSS1500	Inverse variance weighted	3	0.572432	0.572432	0.377216	1.77257	0.846275	3.71275	0.129136	0.620089
MSDP	UC	cg00378510	19	2291020	LINGO3	Body	Inverse variance weighted	5	0.0505099	-0.0505099	0.0332918	0.950745	0.890687	1.01485	0.12922	0.620089
MSDP	UC	cg02853553	7	44258054	CAMK2B	3'UTR;3'UTR;3'UTR;3'UTR;3'UTR;3'UTR;3'UTR;3'UTR	Inverse variance weighted	3	-0.0770428	-0.0770428	0.0507865	0.92585	0.838128	1.02275	0.129268	0.620089
MSDP	UC	cg15030568	6	1619445	NA	NA	Inverse variance weighted	2	0.131258	-0.131258	0.0866208	0.876992	0.740052	1.03927	0.129692	0.620089
MSDP	UC	cg13318129	22	45737514	FAM118A	3'UTR;3'UTR	Inverse variance weighted	5	-0.0453561	0.0453561	0.0299326	1.0464	0.986776	1.10963	0.129702	0.620089
MSDP	UC	cg13775636	10	711897	DIP2C	Body	Wald ratio	1	0.263707	-0.263707	0.174064	0.768199	0.546144	1.08054	0.129772	0.620089
MSDP	UC	cg05324273	10	60086738	NA	NA	Inverse variance weighted	2	-0.175423	-0.175423	0.115803	0.839102	0.668715	1.0529	0.129814	0.620089
MSDP	UC	cg16884400	2	176046185	ATP5G3	5'UTR;1stExon;5'UTR	Inverse variance weighted	2	0.108119	-0.108119	0.0714712	0.897521	0.780202	1.03248	0.13034	0.620089
MSDP	UC	cg12990614	22	38379749	SOX10	Body	Inverse variance weighted	2	-0.148971	-0.148971	0.098489	0.861594	0.710341	1.04505	0.130389	0.620089
MSDP	UC	cg13590876	14	105154689	INF2	TSS1500;TSS1500;TSS1500	Wald ratio	1	0.223614	0.223614	0.147859	1.25059	0.935953	1.67099	0.130446	0.620089
MSDP	UC	cg12207033	5	405488	AHRR;LOC100310782	Body;TSS1500	Wald ratio	1	0.306586	0.306586	0.202742	1.35878	0.91321	2.02175	0.130484	0.620089
MSDP	UC	cg14944362	20	1974924	PDYN	TSS1500	Wald ratio	1	-0.112836	0.112836	0.0746244	1.11945	0.967124	1.29576	0.130522	0.620089
MSDP	UC	cg23232299	1	68212170	GNG12	5'UTR	Inverse variance weighted	3	-0.102717	-0.102717	0.067982	0.902382	0.789811	1.031	0.130801	0.620089
MSDP	UC	cg04848349	1	117882838	NA	NA	Inverse variance weighted	5	0.0396655	0.0396655	0.0262553	1.04046	0.988274	1.09541	0.130849	0.620089
MSDP	UC	cg18561976	2	204801508	ICOS	5'UTR;1stExon	Inverse variance weighted	4	-0.087494	0.087494	0.0579216	1.09144	0.974304	1.22265	0.130901	0.620089
MSDP	UC	cg01022670	10	729711	DIP2C	Body	Wald ratio	1	0.267519	0.267519	0.177296	1.30672	0.923135	1.84969	0.131327	0.621327
MSDP	UC	cg12946660	19	41771873	HNRNPUL1	Body;5'UTR	Wald ratio	1	0.121652	-0.121652	0.0806505	0.885457	0.755991	1.03709	0.131457	0.621327
MSDP	UC	cg19590598	2	127782813	NA	NA	Inverse variance weighted	4	-0.0860556	-0.0860556	0.0571163	0.917543	0.820367	1.02623	0.131895	0.622248
MSDP	UC	cg20492912	11	118230053	UBE4A	TSS1500	Inverse variance weighted	2	-0.0829996	-0.0829996	0.0551032	0.920352	0.826131	1.02532	0.132001	0.622248
MSDP	UC	cg08296037	16	1584118	IFT140;TMEM204	Body;TSS200	Inverse variance weighted	4	0.041733	-0.041733	0.0277132	0.959126	0.908418	1.01266	0.132095	0.622248
MSDP	UC	cg08216021	8	110552896	EBAG9	5'UTR;5'UTR	Inverse variance weighted	2	-0.138696	0.138696	0.0921629	1.14877	0.958924	1.37621	0.13235	0.622752
MSDP	UC	cg18107006	2	38831166	HNRPLL	TSS1500;TSS1500	Wald ratio	1	-0.346233	-0.346233	0.230503	0.707347	0.45022	1.11133	0.133078	0.625481
MSDP	UC	cg07422940	16	54546090	NA	NA	Inverse variance weighted	2	0.101154	0.101154	0.0673835	1.10645	0.969555	1.26267	0.133312	0.625884
MSDP	UC	cg02365397	15	40573976	NA	NA	Inverse variance weighted	4	0.045771	0.045771	0.0305044	1.04683	0.98608	1.11133	0.133492	0.62603
MSDP	UC	cg08886036	1	1118934	TTLL10	Body;Body	Inverse variance weighted	2	-0.27825	0.27825	0.185526	1.32082	0.918161	1.90005	0.13367	0.626171
MSDP	UC	cg11182874	8	102472508	NA	NA	Wald ratio	1	0.229669	0.229669	0.15364	1.25818	0.931027	1.7003	0.134955	0.630485
MSDP	UC	cg23878875	17	48422933	XYLT2	TSS1500	Wald ratio	1	-0.0916689	-0.0916689	0.0613255	0.912407	0.809072	1.02894	0.134969	0.630485
MSDP	UC	cg11043990	17	74235759	RNF157	Body	Inverse variance weighted	3	0.0980059	0.0980059	0.0655768	1.10297	0.969936	1.25425	0.13504	0.630485
MSDP	UC	cg26827653	11	125366540	FEZ1	TSS1500;TSS1500	Inverse variance weighted	2	0.164064	0.164064	0.109876	1.17829	0.950001	1.46144	0.135391	0.631424
MSDP	UC	cg17285931	2	240205408	HDAC4	Body	Inverse variance weighted	2	-0.230228	-0.230228	0.154251	0.794352	0.5871	1.07477	0.135554	0.631485
MSDP	UC	cg20102045	13	109663681	MYO16	Body	Inverse variance weighted	2	-0.142294	0.142294	0.0954225	1.15292	0.956252	1.39003	0.13591	0.6321
MSDP	UC	cg16043651	19	30865486	ZNF536	5'UTR	Wald ratio	1	-0.0921772	-0.0921772	0.0618262	0.911944	0.807868	1.02943	0.135985	0.6321
MSDP	UC	cg27340723	16	4061608	ADCY9	Body	Inverse variance weighted	6	-0.0393561	-0.0393561	0.0264217	0.961408	0.912887	1.01251	0.136346	0.632446
MSDP	UC	cg15933451	2	98329830	ZAP70	TSS200	Inverse variance weighted	2	0.108339	-0.108339	0.0727605	0.897324	0.778062	1.03487	0.136493	0.632446
MSDP	UC	cg11694510	11	313354	IFITM1	TSS1500	Wald ratio	1	0.160489	-0.160489	0.107828	0.851727	0.68947	1.05217	0.136653	0.632446
MSDP	UC	cg06108383	6	32120899	PPT2;PRRT1	TSS1500;TSS1500;TSS1500	Inverse variance weighted	2	0.417342	0.417342	0.280407	1.51792	0.876117	2.62988	0.13666	0.632446
MSDP	UC	cg27319263	11	64483118	NRXN2	5'UTR;5'UTR	Wald ratio	1	0.206135	0.206135	0.138578	1.22892	0.936619	1.61244	0.136883	0.632567
MSDP	UC	cg16641055	16	88846292	FAM38A	Body	Inverse variance weighted	7	-0.0374375	0.0374375	0.025178	1.03815	0.988159	1.09066	0.137037	0.632567
MSDP	UC	cg00378158	22	34314305	LARGE	5'UTR;5'UTR	Inverse variance weighted	4	-0.0471687	0.0471687	0.0317305	1.0483	0.985089	1.11556	0.137136	0.632567
MSDP	UC	cg03395562	4	146857246	ZNF827	Body	Wald ratio	1	0.235302	-0.235302	0.158394	0.790332	0.579405	1.07805	0.137398	0.633084
MSDP	UC	cg07891457	11	67442075	ALDH3B2	1stExon;5'UTR;5'UTR	Wald ratio	1	0.150237	0.150237	0.101341	1.16211	0.952761	1.41746	0.13821	0.636128
MSDP	UC	cg06209897	10	53635551	PRKG1	Body;Body	Inverse variance weighted	8	0.0324649	0.0324649	0.0219199	1.033	0.989557	1.07835	0.138588	0.63717
MSDP	UC	cg03271893	10	102760970	LZTS2	5'UTR	Wald ratio	1	-0.112417	0.112417	0.0760255	1.11898	0.964068	1.29878	0.139228	0.637731
MSDP	UC	cg22698744	21	36263808	RUNX1	Body	Inverse variance weighted	5	0.0893337	0.0893337	0.06042	1.09345	0.971329	1.23091	0.139262	0.637731
MSDP	UC	cg01261194	1	3340124	PRDM16	Body;Body	Wald ratio	1	0.174948	-0.174948	0.118331	0.8395	0.665727	1.05863	0.139282	0.637731
MSDP	UC	cg19802458	7	100888750	FIS1	TSS1500	Inverse variance weighted	2	-0.160313	0.160313	0.108441	1.17388	0.94911	1.45188	0.139315	0.637731
MSDP	UC	cg26590603	6	43478530	C6orf154	TSS200	Wald ratio	1	-0.149283	-0.149283	0.101081	0.861325	0.706521	1.05005	0.139713	0.63876
MSDP	UC	cg26053066	9	96080065	WNK2	Body	Wald ratio	1	-0.188939	0.188939	0.127975	1.20797	0.939985	1.55235	0.139842	0.63876
MSDP	UC	cg09499421	16	31020735	STX1B	Body	Wald ratio	1	-0.082527	0.082527	0.0559388	1.08603	0.973251	1.21187	0.14013	0.639379
MSDP	UC	cg16000989	4	41983716	DCAF4L1	5'UTR;1stExon	Inverse variance weighted	2	-0.0803867	-0.0803867	0.0545339	0.922759	0.829217	1.02685	0.140463	0.640208
MSDP	UC	cg14151158	6	38141763	BTBD9	3'UTR;3'UTR;3'UTR	Inverse variance weighted	3	-0.062111	0.062111	0.0421932	1.06408	0.979623	1.15582	0.141004	0.641756
MSDP	UC	cg25974617	8	71520962	TRAM1	TSS1500	Inverse variance weighted	2	0.0808003	0.0808003	0.0549135	1.08415	0.973527	1.20735	0.14118	0.641756
MSDP	UC	cg12091498	12	47226255	NA	NA	Inverse variance weighted	4	-0.0554921	-0.0554921	0.0377336	0.94602	0.878579	1.01864	0.141392	0.641756
MSDP	UC	cg15095327	3	9944512	IL17RE	1stExon;5'UTR;1stExon;5'UTR;5'UTR	Inverse variance weighted	3	-0.120257	0.120257	0.0817769	1.12779	0.960765	1.32384	0.141412	0.641756
MSDP	UC	cg12837463	7	35300228	NA	NA	Inverse variance weighted	3	0.0550608	-0.0550608	0.0374803	0.946428	0.879394	1.01857	0.141817	0.641974
MSDP	UC	cg04599922	1	40348330	TRIT1	Body	Inverse variance weighted	3	-0.0460201	0.0460201	0.0313264	1.0471	0.984738	1.1134	0.141819	0.641974
MSDP	UC	cg23129573	7	73442487	ELN	5'UTR;5'UTR;1stExon;1stExon;1stExon;5'UTR;5'UTR;5'UTR;1stExon;1stExon	Inverse variance weighted	2	0.0834628	-0.0834628	0.056828	0.919925	0.822962	1.02831	0.141916	0.641974
MSDP	UC	cg20071744	8	141057329	TRAPPC9	Body;Body	Inverse variance weighted	4	0.0503293	-0.0503293	0.0342883	0.950916	0.88911	1.01702	0.142151	0.642194
MSDP	UC	cg23680900	15	75017924	CYP1A1	TSS200	Wald ratio	1	0.188542	0.188542	0.128488	1.20749	0.938667	1.55329	0.14227	0.642194
MSDP	UC	cg17893108	7	1057944	C7orf50	Body;Body;Body	Inverse variance weighted	4	-0.0797903	0.0797903	0.0544442	1.08306	0.973439	1.20503	0.142773	0.643109
MSDP	UC	cg12170787	19	1130965	SBNO2	Body;Body	Inverse variance weighted	2	-0.201809	0.201809	0.137704	1.22361	0.934175	1.60273	0.142777	0.643109
MSDP	UC	cg21871330	5	177882221	COL23A1	Body	Inverse variance weighted	10	0.0386367	0.0386367	0.0264051	1.03939	0.986968	1.0946	0.143405	0.64367
MSDP	UC	cg24980413	5	346987	AHRR	Body	Inverse variance weighted	4	0.0820763	-0.0820763	0.0561384	0.921202	0.825218	1.02835	0.143732	0.64367
MSDP	UC	cg25215890	1	160651452	CD48	Body	Inverse variance weighted	4	-0.0497954	0.0497954	0.0340751	1.05106	0.983152	1.12365	0.143922	0.64367
MSDP	UC	cg21714061	17	42275551	ATXN7L3	TSS200;TSS200	Wald ratio	1	-0.11487	0.11487	0.0786417	1.12173	0.961493	1.30866	0.144105	0.64367
MSDP	UC	cg15712177	1	25236296	RUNX3	Body;Body	Inverse variance weighted	2	-0.0865361	-0.0865361	0.0592443	0.917102	0.81656	1.03002	0.144108	0.64367
MSDP	UC	cg04907595	1	25258264	RUNX3	TSS1500;Body	Inverse variance weighted	2	-0.127839	-0.127839	0.0875543	0.879995	0.741229	1.04474	0.14426	0.64367
MSDP	UC	cg05457747	6	100917871	NA	NA	Wald ratio	1	0.422557	0.422557	0.289656	1.52586	0.864876	2.692	0.144614	0.64367
MSDP	UC	cg19594666	7	127881280	LEP	TSS200	Inverse variance weighted	2	0.13913	0.13913	0.0953974	1.14927	0.953278	1.38557	0.144724	0.64367
MSDP	UC	cg22556056	17	2228003	TSR1;SRR	Body;3'UTR	Wald ratio	1	0.166786	-0.166786	0.114367	0.846381	0.676417	1.05905	0.144749	0.64367
MSDP	UC	cg15334250	3	184297495	EPHB3	Body	Inverse variance weighted	2	-0.092303	-0.092303	0.0633463	0.911829	0.805363	1.03237	0.145084	0.64367
MSDP	UC	cg06294475	11	2698623	KCNQ1;KCNQ1OT1	Body;Body;Body	Wald ratio	1	-0.174865	-0.174865	0.120042	0.839571	0.663552	1.06228	0.145201	0.64367
MSDP	UC	cg20426959	5	134802501	NA	NA	Inverse variance weighted	4	-0.0676391	-0.0676391	0.046444	0.934598	0.853278	1.02367	0.145293	0.64367
MSDP	UC	cg08228856	8	144069849	LOC100133669	Body	Wald ratio	1	0.103655	-0.103655	0.0712063	0.901536	0.7841	1.03656	0.145477	0.64367
MSDP	UC	cg24250902	1	230415547	GALNT2	3'UTR	Inverse variance weighted	8	-0.0362507	0.0362507	0.0249036	1.03692	0.987518	1.08878	0.145493	0.64367
MSDP	UC	cg02853355	16	85132373	FAM92B	3'UTR	Inverse variance weighted	2	0.158197	0.158197	0.108787	1.1714	0.946462	1.44979	0.145892	0.64367
MSDP	UC	cg00937681	4	77723304	NA	NA	Inverse variance weighted	4	0.0643293	0.0643293	0.0442379	1.06644	0.977872	1.16304	0.145899	0.64367
MSDP	UC	cg27525524	1	16468313	EPHA2	Body	Wald ratio	1	0.114269	-0.114269	0.0785902	0.892018	0.764674	1.04057	0.14595	0.64367
MSDP	UC	cg16099871	8	13296183	DLC1	Body;Body	Inverse variance weighted	5	-0.0819909	0.0819909	0.0563987	1.08545	0.971853	1.21232	0.146009	0.64367
MSDP	UC	cg15630458	8	142986649	NA	NA	Wald ratio	1	-0.189083	-0.189083	0.130127	0.827718	0.641381	1.06819	0.146207	0.64367
MSDP	UC	cg04031093	1	233027124	NA	NA	Inverse variance weighted	8	-0.0372798	-0.0372798	0.0256596	0.963407	0.916152	1.0131	0.146263	0.64367
MSDP	UC	cg16651537	19	51226536	CLEC11A	TSS200	Inverse variance weighted	2	-0.0570783	-0.0570783	0.0393044	0.94452	0.87449	1.02016	0.146442	0.64367
MSDP	UC	cg01839993	10	74034644	DDIT4	Body	Wald ratio	1	-0.121114	0.121114	0.0834564	1.12875	0.958428	1.32935	0.146719	0.64367
MSDP	UC	cg20897136	10	74034667	DDIT4	Body	Wald ratio	1	-0.157725	0.157725	0.108684	1.17084	0.946205	1.44881	0.146719	0.64367
MSDP	UC	cg05922563	17	40611593	ATP6V0A1	5'UTR;5'UTR;5'UTR	Wald ratio	1	-0.254114	0.254114	0.175149	1.28932	0.914683	1.8174	0.146822	0.64367
MSDP	UC	cg00285294	7	1089767	C7orf50	Body;Body;Body	Inverse variance weighted	2	-0.102114	0.102114	0.0703874	1.10751	0.96479	1.27134	0.14685	0.64367
MSDP	UC	cg26193427	10	134358030	INPP5A	Body	Inverse variance weighted	2	-0.0811867	0.0811867	0.0559777	1.08457	0.971874	1.21034	0.146964	0.64367
MSDP	UC	cg05460226	17	8804279	PIK3R5	Body;Body	Inverse variance weighted	2	0.134045	-0.134045	0.0925126	0.874551	0.729519	1.04842	0.147356	0.64367
MSDP	UC	cg04545963	14	35872393	NFKBIA	Body	Inverse variance weighted	4	-0.0509114	0.0509114	0.0351713	1.05223	0.982137	1.12732	0.147749	0.64367
MSDP	UC	cg26346621	12	6873348	NA	NA	Wald ratio	1	-0.0746727	-0.0746727	0.0515976	0.928047	0.838782	1.02681	0.147837	0.64367
MSDP	UC	cg26359488	1	153606037	C1orf77;S100A13	TSS1500;5'UTR	Inverse variance weighted	8	-0.0333531	-0.0333531	0.0230467	0.967197	0.924479	1.01189	0.147842	0.64367
MSDP	UC	cg19730699	10	44231015	NA	NA	Inverse variance weighted	7	0.0355726	-0.0355726	0.0245865	0.965053	0.91965	1.0127	0.147943	0.64367
MSDP	UC	cg03453449	12	95945120	USP44	1stExon;5'UTR	Inverse variance weighted	5	-0.0458772	-0.0458772	0.0317209	0.955159	0.897583	1.01643	0.148099	0.64367
MSDP	UC	cg15383979	17	78362278	RNF213;LOC100294362	Body;Body	Inverse variance weighted	2	-0.0583949	0.0583949	0.0403838	1.06013	0.979457	1.14746	0.148178	0.64367
MSDP	UC	cg22232952	19	10206625	ANGPTL6	Body	Wald ratio	1	0.0502957	0.0502957	0.034786	1.05158	0.982274	1.12578	0.148217	0.64367
MSDP	UC	cg20098659	12	10183364	CLEC9A	1stExon;5'UTR	Inverse variance weighted	3	0.127974	0.127974	0.0885481	1.13652	0.955443	1.35192	0.148387	0.64367
MSDP	UC	cg16377679	5	58388744	PDE4D	Body;Body;Body	Inverse variance weighted	2	0.108982	-0.108982	0.075409	0.896747	0.773536	1.03958	0.148398	0.64367
MSDP	UC	cg13429095	1	206913187	NA	NA	Inverse variance weighted	2	-0.0781728	0.0781728	0.0541388	1.08131	0.972448	1.20236	0.148757	0.643761
MSDP	UC	cg06773488	18	74726002	MBP	Body;Body;Body;Body;Body;3'UTR	Wald ratio	1	-0.0680616	-0.0680616	0.0471558	0.934203	0.851729	1.02466	0.148927	0.643761
MSDP	UC	cg09021712	1	1133215	TTLL10	Body	Wald ratio	1	0.163697	-0.163697	0.113419	0.848999	0.679772	1.06035	0.148936	0.643761
MSDP	UC	cg13736131	11	8832907	ST5	TSS1500;TSS200;5'UTR	Inverse variance weighted	3	-0.212622	-0.212622	0.147368	0.808462	0.605644	1.0792	0.149078	0.643761
MSDP	UC	cg13586051	3	58200471	DNASE1L3	TSS200	Wald ratio	1	-0.0950069	-0.0950069	0.0658661	0.909367	0.799232	1.03468	0.149183	0.643761
MSDP	UC	cg18473686	22	33427086	SYN3	5'UTR	Wald ratio	1	0.247184	-0.247184	0.171476	0.780997	0.558066	1.09298	0.149441	0.644215
MSDP	UC	cg13213009	8	74903761	LY96	1stExon	Inverse variance weighted	2	0.0323837	0.0323837	0.0224838	1.03291	0.988383	1.07945	0.149779	0.645015
MSDP	UC	cg16171484	2	223290515	SGPP2	Body	Wald ratio	1	0.0818039	0.0818039	0.0569384	1.08524	0.970644	1.21337	0.150801	0.647036
MSDP	UC	cg12094552	21	46449961	NA	NA	Wald ratio	1	0.198232	0.198232	0.13799	1.21925	0.930318	1.5979	0.150841	0.647036
MSDP	UC	cg10054661	7	21988609	NA	NA	Inverse variance weighted	3	0.0654344	-0.0654344	0.0455523	0.936661	0.856658	1.02413	0.150869	0.647036
MSDP	UC	cg04981619	2	43328122	NA	NA	Inverse variance weighted	7	-0.0931906	-0.0931906	0.0648802	0.91102	0.802233	1.03456	0.150903	0.647036
MSDP	UC	cg11562153	6	28493500	GPX5	TSS1500;TSS1500	Inverse variance weighted	2	0.182972	-0.182972	0.127422	0.832792	0.648743	1.06906	0.151016	0.647036
MSDP	UC	cg09057517	6	27570490	NA	NA	Inverse variance weighted	3	-0.0894659	0.0894659	0.0623856	1.09359	0.967723	1.23583	0.151549	0.648636
MSDP	UC	cg18735146	13	21140606	IFT88	TSS1500;TSS1500	Inverse variance weighted	2	-0.0737713	-0.0737713	0.0514748	0.928884	0.839741	1.02749	0.151814	0.648636
MSDP	UC	cg05575921	5	373378	AHRR	Body	Inverse variance weighted	4	0.173496	-0.173496	0.121209	0.84072	0.662944	1.06617	0.152321	0.648636
MSDP	UC	cg16987556	4	54245040	FIP1L1	Body;Body;Body	Wald ratio	1	-0.14881	0.14881	0.103988	1.16045	0.946479	1.4228	0.15242	0.648636
MSDP	UC	cg03706086	8	71381216	NA	NA	Wald ratio	1	0.0396881	0.0396881	0.027748	1.04049	0.985409	1.09864	0.15263	0.648636
MSDP	UC	cg03144619	1	230415668	GALNT2	3'UTR	Inverse variance weighted	7	-0.0387522	0.0387522	0.0271003	1.03951	0.985738	1.09622	0.152731	0.648636
MSDP	UC	cg15908975	7	126698829	MIR592;GRM8	TSS1500;Body;Body;Body	Wald ratio	1	-0.23905	-0.23905	0.167237	0.787375	0.567318	1.09279	0.152886	0.648636
MSDP	UC	cg21171625	1	38022607	DNALI1	1stExon	Inverse variance weighted	2	0.0788618	0.0788618	0.0551751	1.08205	0.971143	1.20563	0.152918	0.648636
MSDP	UC	cg21378403	10	102777924	PDZD7	Body	Inverse variance weighted	5	-0.0354458	-0.0354458	0.0248041	0.965175	0.919374	1.01326	0.152996	0.648636
MSDP	UC	cg00065302	21	30366250	RNF160	TSS1500	Inverse variance weighted	2	-0.128938	-0.128938	0.0902407	0.879028	0.736527	1.0491	0.153055	0.648636
MSDP	UC	cg11857646	7	150644631	KCNH2	Body;Body	Inverse variance weighted	3	0.0762029	0.0762029	0.0533361	1.07918	0.972062	1.19811	0.153082	0.648636
MSDP	UC	cg25501422	2	121108133	INHBB	3'UTR	Wald ratio	1	0.248163	-0.248163	0.173989	0.780232	0.554781	1.0973	0.153777	0.650928
MSDP	UC	cg11642254	7	156684974	LMBR1	Body	Wald ratio	1	0.280302	-0.280302	0.197332	0.755556	0.513208	1.11234	0.155475	0.657404
MSDP	UC	cg22921096	3	184056553	FAM131A	5'UTR;Body	Inverse variance weighted	4	-0.0488155	-0.0488155	0.0343951	0.952357	0.890271	1.01877	0.155824	0.657404
MSDP	UC	cg07981328	1	21724633	NA	NA	Inverse variance weighted	2	-0.111553	-0.111553	0.0786188	0.894444	0.766711	1.04346	0.155927	0.657404
MSDP	UC	cg16549085	11	2951981	PHLDA2	TSS1500	Inverse variance weighted	2	-0.070645	-0.070645	0.0497889	0.931793	0.845158	1.02731	0.155931	0.657404
MSDP	UC	cg26664752	11	123940635	NA	NA	Inverse variance weighted	6	0.0485308	0.0485308	0.0342581	1.04973	0.981557	1.12263	0.156594	0.65881
MSDP	UC	cg02089348	4	1724449	TMEM129;TACC3	TSS1500;5'UTR;TSS1500	Inverse variance weighted	2	0.107273	-0.107273	0.0757266	0.898281	0.774377	1.04201	0.156607	0.65881
MSDP	UC	cg11060907	12	116971025	NCRNA00173	TSS1500;TSS1500	Wald ratio	1	-0.121702	0.121702	0.0859751	1.12942	0.954269	1.33671	0.156907	0.65881
MSDP	UC	cg01745789	7	127911866	NA	NA	Inverse variance weighted	2	0.0526607	0.0526607	0.0372273	1.05407	0.9799	1.13386	0.157194	0.65881
MSDP	UC	cg03487027	10	77159055	ZNF503	Body	Wald ratio	1	0.234123	-0.234123	0.165517	0.791265	0.572046	1.09449	0.157217	0.65881
MSDP	UC	cg01605984	9	136216154	SNORD24;SNORD36B;MED22;RPL7A;SNORD36A	TSS200;TSS1500;TSS1500;Body;TSS1500;TSS1500	Inverse variance weighted	2	-0.0757131	0.0757131	0.0535323	1.07865	0.971212	1.19798	0.157261	0.65881
MSDP	UC	cg22242842	2	85167149	NA	NA	Wald ratio	1	-0.131569	-0.131569	0.0930466	0.876719	0.730562	1.05211	0.157358	0.65881
MSDP	UC	cg05895711	8	143051905	NA	NA	Wald ratio	1	0.154511	-0.154511	0.109355	0.856834	0.691532	1.06165	0.157675	0.659481
MSDP	UC	cg25625514	11	76535564	NA	NA	Inverse variance weighted	3	-0.0332332	0.0332332	0.0235319	1.03379	0.987193	1.08259	0.157873	0.659619
MSDP	UC	cg24741609	1	54122060	GLIS1	5'UTR	Inverse variance weighted	5	0.0360859	-0.0360859	0.0255635	0.964557	0.91742	1.01412	0.158063	0.659619
MSDP	UC	cg13237945	13	43355739	C13orf30	1stExon;5'UTR	Inverse variance weighted	3	0.104746	0.104746	0.0742255	1.11043	0.960082	1.28432	0.158191	0.659619
MSDP	UC	cg03445173	2	17998337	MSGN1	1stExon	Wald ratio	1	-0.224193	0.224193	0.158957	1.25131	0.916345	1.70873	0.15842	0.659619
MSDP	UC	cg20629315	2	43685377	THADA	Body;Body	Wald ratio	1	0.199874	0.199874	0.141761	1.22125	0.924985	1.6124	0.158558	0.659619
MSDP	UC	cg23883632	14	71174292	NA	NA	Wald ratio	1	-0.0618389	-0.0618389	0.0438686	0.940034	0.862585	1.02444	0.158646	0.659619
MSDP	UC	cg08327744	8	33423298	RNF122	Body	Inverse variance weighted	2	-0.105959	0.105959	0.0752481	1.11178	0.959323	1.28846	0.159094	0.659811
MSDP	UC	cg08302325	6	106551827	PRDM1	Body;Body	Inverse variance weighted	3	0.0895373	-0.0895373	0.0636196	0.914354	0.807161	1.03578	0.159313	0.659811
MSDP	UC	cg13852084	6	32918967	HLA-DMA	Body	Inverse variance weighted	3	-0.487664	0.487664	0.346627	1.62851	0.825533	3.21251	0.159463	0.659811
MSDP	UC	cg08575722	11	32421845	WT1	Body;Body;Body;Body	Inverse variance weighted	2	0.0944297	0.0944297	0.0671343	1.09903	0.963528	1.25359	0.159552	0.659811
MSDP	UC	cg09380135	19	40789866	MIR641;AKT2	TSS1500;5'UTR	Wald ratio	1	0.04117	-0.04117	0.0292765	0.959666	0.906149	1.01634	0.15965	0.659811
MSDP	UC	cg01307174	3	35722556	ARPP-21	5'UTR;1stExon;5'UTR;5'UTR;5'UTR	Inverse variance weighted	5	-0.0554656	-0.0554656	0.0394685	0.946045	0.875619	1.02213	0.159928	0.659811
MSDP	UC	cg10642548	10	77165750	C10orf41	Body;Body	Wald ratio	1	-0.167277	0.167277	0.119078	1.18208	0.936021	1.49283	0.160092	0.659811
MSDP	UC	cg01460481	11	125326162	FEZ1	Body	Inverse variance weighted	4	0.0352926	0.0352926	0.025128	1.03592	0.986139	1.08822	0.160166	0.659811
MSDP	UC	cg25505570	4	1353422	KIAA1530	Body	Inverse variance weighted	2	0.0649677	-0.0649677	0.04626	0.937098	0.85587	1.02604	0.160199	0.659811
MSDP	UC	cg16303562	8	16050333	MSR1	TSS200;TSS200;TSS200	Inverse variance weighted	4	0.0552678	0.0552678	0.0393588	1.05682	0.978362	1.14158	0.160258	0.659811
MSDP	UC	cg17444709	12	3182391	NA	NA	Wald ratio	1	-0.118532	-0.118532	0.0844984	0.888223	0.752654	1.04821	0.160683	0.659865
MSDP	UC	cg11313780	8	103817950	NA	NA	Wald ratio	1	-0.0931914	-0.0931914	0.0664459	0.911019	0.799775	1.03774	0.160761	0.659865
MSDP	UC	cg08663634	13	112064940	NA	NA	Wald ratio	1	0.0883867	-0.0883867	0.0630268	0.915407	0.80903	1.03577	0.160806	0.659865
MSDP	UC	cg04661001	19	19217217	SLC25A42	Body	Wald ratio	1	-0.119365	-0.119365	0.0851352	0.887484	0.75109	1.04865	0.160897	0.659865
MSDP	UC	cg20324199	9	96080326	WNK2	Body	Wald ratio	1	-0.144298	0.144298	0.103012	1.15523	0.944023	1.41369	0.161276	0.660622
MSDP	UC	cg01832012	7	144437395	TPK1	Body;Body	Inverse variance weighted	2	-0.110543	-0.110543	0.078937	0.895348	0.767007	1.04516	0.161395	0.660622
MSDP	UC	cg23523668	11	65194989	NA	NA	Wald ratio	1	0.0650437	-0.0650437	0.0465368	0.937026	0.85534	1.02651	0.162208	0.661867
MSDP	UC	cg06895664	8	119531106	SAMD12	Body;Body	Inverse variance weighted	3	0.0803256	-0.0803256	0.0574759	0.922816	0.8245	1.03286	0.162248	0.661867
MSDP	UC	cg17184477	15	67360705	SMAD3	Body	Inverse variance weighted	2	-0.083525	0.083525	0.059784	1.08711	0.966908	1.22226	0.16238	0.661867
MSDP	UC	cg03302546	13	111718937	NA	NA	Inverse variance weighted	2	-0.160489	-0.160489	0.114886	0.851727	0.679998	1.06682	0.162429	0.661867
MSDP	UC	cg07890839	15	67359525	SMAD3	Body	Inverse variance weighted	5	-0.0269071	0.0269071	0.0192745	1.02727	0.989188	1.06682	0.162716	0.661867
MSDP	UC	cg08373904	11	1543275	HCCA2	Body	Inverse variance weighted	3	-0.145516	0.145516	0.104268	1.15664	0.942848	1.4189	0.162838	0.661867
MSDP	UC	cg13930047	1	200886417	NA	NA	Inverse variance weighted	3	-0.24436	-0.24436	0.175118	0.783206	0.555664	1.10392	0.162896	0.661867
MSDP	UC	cg05779272	9	33168018	B4GALT1	TSS1500	Wald ratio	1	-0.0856686	0.0856686	0.0614154	1.08945	0.96589	1.22881	0.163045	0.661867
MSDP	UC	cg27242132	4	81119178	PRDM8	5'UTR;5'UTR	Inverse variance weighted	3	-0.0952678	0.0952678	0.0683422	1.09995	0.962056	1.25762	0.163323	0.661867
MSDP	UC	cg09359391	4	979183	SLC26A1	Body	Wald ratio	1	0.0747014	-0.0747014	0.0536184	0.928021	0.835443	1.03086	0.163558	0.661867
MSDP	UC	cg14897238	21	43198283	NA	NA	Inverse variance weighted	7	0.0352131	0.0352131	0.0252866	1.03584	0.985754	1.08847	0.163753	0.661867
MSDP	UC	cg01607321	8	1872335	ARHGEF10	Body	Inverse variance weighted	4	0.0365307	0.0365307	0.02624	1.03721	0.985211	1.09195	0.163869	0.661867
MSDP	UC	cg03059073	7	150130708	NA	NA	Inverse variance weighted	2	-0.138305	-0.138305	0.0993579	0.870833	0.716737	1.05806	0.163926	0.661867
MSDP	UC	cg17278401	5	66462662	MAST4	Body;Body	Wald ratio	1	0.0538339	-0.0538339	0.038679	0.947589	0.878407	1.02222	0.163979	0.661867
MSDP	UC	cg07060864	16	89061522	NA	NA	Wald ratio	1	0.0636014	-0.0636014	0.0457049	0.938379	0.857973	1.02632	0.164054	0.661867
MSDP	UC	cg22516162	12	133363304	GOLGA3	Body	Inverse variance weighted	5	0.0345468	0.0345468	0.0248799	1.03515	0.985883	1.08688	0.164972	0.664389
MSDP	UC	cg20649298	20	22545407	C20orf56	Body	Wald ratio	1	0.129714	0.129714	0.0934422	1.1385	0.94797	1.36733	0.165084	0.664389
MSDP	UC	cg17242664	4	5710761	EVC2	5'UTR;1stExon;TSS1500	Inverse variance weighted	2	0.0936265	0.0936265	0.0674699	1.09815	0.962121	1.25341	0.165235	0.664389
MSDP	UC	cg03167763	1	20512397	UBXN10	TSS200	Wald ratio	1	-0.228853	0.228853	0.164947	1.25716	0.90988	1.73698	0.165309	0.664389
MSDP	UC	cg10106284	2	16847988	FAM49A	TSS1500	Inverse variance weighted	3	-0.0288764	-0.0288764	0.0208267	0.971537	0.932677	1.01202	0.165592	0.664519
MSDP	UC	cg17987384	17	26634469	FLJ40504	TSS200	Inverse variance weighted	2	-0.0481799	-0.0481799	0.0347544	0.952962	0.890209	1.02014	0.165657	0.664519
MSDP	UC	cg10171794	16	10802361	NA	NA	Wald ratio	1	-0.146123	-0.146123	0.105472	0.864051	0.702684	1.06248	0.165925	0.664727
MSDP	UC	cg08360599	3	141087261	ZBTB38	5'UTR	Wald ratio	1	-0.120819	-0.120819	0.0872284	0.886194	0.746928	1.05143	0.166024	0.664727
MSDP	UC	cg23631133	2	240568824	NA	NA	Inverse variance weighted	2	-0.139284	0.139284	0.100642	1.14945	0.943674	1.4001	0.166372	0.665185
MSDP	UC	cg18158419	7	100887239	FIS1	Body	Inverse variance weighted	5	0.0610888	-0.0610888	0.0441668	0.94074	0.862728	1.02581	0.166622	0.665185
MSDP	UC	cg06148264	6	2841468	SERPINB1	5'UTR	Inverse variance weighted	2	-0.0801737	-0.0801737	0.0579822	0.922956	0.823807	1.03404	0.166748	0.665185
MSDP	UC	cg17813891	14	100532036	EVL	Body	Inverse variance weighted	2	-0.08057	0.08057	0.0582812	1.0839	0.966899	1.21507	0.166838	0.665185
MSDP	UC	cg21579107	12	49783192	SPATS2	5'UTR	Wald ratio	1	0.147829	-0.147829	0.106981	0.862579	0.699414	1.06381	0.167028	0.665185
MSDP	UC	cg02725453	22	50249174	ZBED4	5'UTR	Inverse variance weighted	4	0.0407774	-0.0407774	0.029514	0.960043	0.906083	1.01722	0.167085	0.665185
MSDP	UC	cg01676105	14	78447640	NA	NA	Inverse variance weighted	3	-0.129538	-0.129538	0.0938271	0.878502	0.730929	1.05587	0.167402	0.665817
MSDP	UC	cg11398517	20	42355625	GTSF1L	1stExon;5'UTR;5'UTR;1stExon	Wald ratio	1	-0.209139	-0.209139	0.151562	0.811283	0.602781	1.0919	0.167621	0.666061
MSDP	UC	cg17075352	4	71533675	IGJ	TSS1500	Wald ratio	1	-0.245353	-0.245353	0.178231	0.782429	0.551736	1.10958	0.168637	0.668817
MSDP	UC	cg15702185	22	46507771	MIRLET7A3;LOC400931	TSS1500;Body	Inverse variance weighted	2	-0.0699013	0.0699013	0.0507849	1.0724	0.970798	1.18464	0.168692	0.668817
MSDP	UC	cg19999682	4	14864863	NA	NA	Inverse variance weighted	2	-0.203454	-0.203454	0.147848	0.815908	0.610647	1.09016	0.168791	0.668817
MSDP	UC	cg07109551	6	166824977	RPS6KA2	3'UTR;3'UTR	Wald ratio	1	-0.179038	0.179038	0.13034	1.19607	0.92642	1.5442	0.169558	0.671226
MSDP	UC	cg00329411	5	55881858	NA	NA	Inverse variance weighted	2	0.0751168	0.0751168	0.0548504	1.07801	0.968129	1.20036	0.170848	0.67425
MSDP	UC	cg02226079	3	190971216	NA	NA	Wald ratio	1	-0.217581	-0.217581	0.158898	0.804462	0.589182	1.0984	0.1709	0.67425
MSDP	UC	cg11898958	10	102427695	NA	NA	Wald ratio	1	0.122602	0.122602	0.089557	1.13043	0.948447	1.34734	0.171004	0.67425
MSDP	UC	cg08958168	16	68001415	SLC12A4	Body;Body;Body;TSS1500	Inverse variance weighted	2	-0.0664541	0.0664541	0.0485517	1.06871	0.971701	1.17541	0.171084	0.67425
MSDP	UC	cg19149789	2	234225955	SAG	Body	Inverse variance weighted	3	0.0700116	0.0700116	0.0511706	1.07252	0.970171	1.18567	0.17125	0.67425
MSDP	UC	cg16026647	17	15689920	MEIS3P1	TSS1500	Wald ratio	1	-0.114255	-0.114255	0.0835137	0.892031	0.757341	1.05067	0.171281	0.67425
MSDP	UC	cg01057573	5	118683890	TNFAIP8	Body	Inverse variance weighted	2	-0.0700982	-0.0700982	0.0512624	0.932302	0.843182	1.03084	0.171487	0.674319
MSDP	UC	cg06374748	17	52978856	TOM1L1	Body	Wald ratio	1	0.204304	0.204304	0.149452	1.22667	0.915192	1.64416	0.171619	0.674319
MSDP	UC	cg00546897	21	45232232	LOC284837	Body	Inverse variance weighted	2	-0.0832635	-0.0832635	0.0609506	0.920109	0.816501	1.03686	0.171913	0.674569
MSDP	UC	cg05969150	16	72882495	ZFHX3	Body;Body	Wald ratio	1	-0.325575	0.325575	0.238423	1.38483	0.867852	2.20976	0.172085	0.674569
MSDP	UC	cg25865542	3	32495794	CMTM7	3'UTR;3'UTR	Inverse variance weighted	2	-0.0627773	0.0627773	0.0459869	1.06479	0.973014	1.16522	0.172218	0.674569
MSDP	UC	cg19523667	7	44795780	ZMIZ2	TSS200;5'UTR	Wald ratio	1	-0.095998	0.095998	0.0703396	1.10076	0.958997	1.26347	0.172322	0.674569
MSDP	UC	cg02420027	13	41632640	NA	NA	Inverse variance weighted	2	-0.142487	-0.142487	0.104496	0.867199	0.706594	1.06431	0.172703	0.67543
MSDP	UC	cg17968037	7	100024898	ZCWPW1	5'UTR	Inverse variance weighted	4	-0.169904	-0.169904	0.124704	0.843746	0.660786	1.07736	0.173055	0.676182
MSDP	UC	cg10423607	8	68418480	CPA6	Body;Body	Wald ratio	1	-0.383389	-0.383389	0.28168	0.681548	0.392397	1.18377	0.173488	0.677248
MSDP	UC	cg18210365	15	65066710	RBPMS2	Body	Wald ratio	1	0.0723049	-0.0723049	0.053148	0.930247	0.83822	1.03238	0.17369	0.677405
MSDP	UC	cg03278643	4	5710767	EVC2	5'UTR;1stExon;TSS1500	Inverse variance weighted	2	0.0921981	0.0921981	0.0678061	1.09658	0.960115	1.25245	0.173915	0.677658
MSDP	UC	cg00810939	1	24463749	IL22RA1	Body	Wald ratio	1	-0.0852878	0.0852878	0.0627851	1.08903	0.962933	1.23164	0.174335	0.678554
MSDP	UC	cg01081584	15	40268610	EIF2AK4	Body	Inverse variance weighted	6	0.0310809	0.0310809	0.0228898	1.03157	0.986312	1.0789	0.17451	0.678554
MSDP	UC	cg21841620	7	127031314	ZNF800	Body	Inverse variance weighted	2	0.0429209	-0.0429209	0.0316242	0.957987	0.900411	1.01925	0.174712	0.678554
MSDP	UC	cg05042439	8	67380613	ADHFE1	3'UTR	Wald ratio	1	0.214679	-0.214679	0.158238	0.8068	0.591658	1.10017	0.17488	0.678554
MSDP	UC	cg22938901	7	28201106	JAZF1	Body	Inverse variance weighted	2	0.0939045	0.0939045	0.0692271	1.09845	0.95908	1.25808	0.17495	0.678554
MSDP	UC	cg14165142	20	3778655	CDC25B	Body;Body;Body	Wald ratio	1	0.0525113	-0.0525113	0.0387813	0.948844	0.879394	1.02378	0.175724	0.680932
MSDP	UC	cg08692676	6	134299594	TBPL1	5'UTR	Wald ratio	1	0.108915	0.108915	0.0806962	1.11507	0.951944	1.30614	0.177114	0.685688
MSDP	UC	cg23058037	7	158824108	VIPR2	Body	Inverse variance weighted	5	-0.03189	-0.03189	0.0236828	0.968613	0.924679	1.01463	0.178126	0.687967
MSDP	UC	cg06557644	7	30510463	NOD1	5'UTR	Inverse variance weighted	2	0.100686	-0.100686	0.0747998	0.904217	0.780912	1.04699	0.17828	0.687967
MSDP	UC	cg04999637	17	76930245	NA	NA	Wald ratio	1	-0.108657	-0.108657	0.0807309	0.897038	0.765758	1.05083	0.178331	0.687967
MSDP	UC	cg23247955	17	48475522	LRRC59	TSS1500	Inverse variance weighted	7	-0.0219727	-0.0219727	0.0163265	0.978267	0.947458	1.01008	0.178356	0.687967
MSDP	UC	cg00179921	22	39927437	RPS19BP1	Body	Inverse variance weighted	2	0.051395	-0.051395	0.038281	0.949903	0.88124	1.02392	0.179411	0.690289
MSDP	UC	cg11217193	1	12538341	VPS13D	Body;Body	Inverse variance weighted	3	0.0572606	-0.0572606	0.0426503	0.944348	0.868615	1.02668	0.179414	0.690289
MSDP	UC	cg15238694	12	119740840	LOC144742	Body	Inverse variance weighted	2	-0.05341	0.05341	0.0397937	1.05486	0.975714	1.14043	0.17954	0.690289
MSDP	UC	cg13399816	1	68299468	GNG12	TSS1500	Wald ratio	1	0.170076	-0.170076	0.126797	0.843601	0.657968	1.08161	0.179817	0.690289
MSDP	UC	cg13058214	11	1947949	TNNT3	Body;Body;Body;Body	Wald ratio	1	-0.0548864	0.0548864	0.040924	1.05642	0.974993	1.14465	0.179863	0.690289
MSDP	UC	cg20017995	9	136216076	SNORD24;SNORD36B;MED22;RPL7A;SNORD36A	TSS200;TSS1500;TSS1500;Body;TSS1500;TSS1500	Inverse variance weighted	2	-0.0702803	0.0702803	0.052439	1.07281	0.968022	1.18894	0.180171	0.690289
MSDP	UC	cg06167719	21	38362727	HLCS	TSS200	Inverse variance weighted	6	0.025107	0.025107	0.0187354	1.02542	0.988453	1.06378	0.180218	0.690289
MSDP	UC	cg17168157	8	101118843	RGS22	TSS1500	Inverse variance weighted	2	-0.0449489	-0.0449489	0.0335486	0.956046	0.895204	1.02102	0.180306	0.690289
MSDP	UC	cg03449398	7	92673015	NA	NA	Inverse variance weighted	2	-0.0425094	-0.0425094	0.031737	0.958381	0.900582	1.01989	0.180431	0.690289
MSDP	UC	cg10343364	16	3559568	CLUAP1	Body;TSS1500	Inverse variance weighted	2	0.168579	-0.168579	0.125984	0.844864	0.660005	1.0815	0.180862	0.691309
MSDP	UC	cg24198004	3	99364061	COL8A1;MIR548G	5'UTR;Body;5'UTR	Inverse variance weighted	2	0.0604967	0.0604967	0.0453629	1.06236	0.971985	1.16115	0.18233	0.694922
MSDP	UC	cg24705939	8	30413864	RBPMS	Body;Body;Body	Inverse variance weighted	3	0.0730053	-0.0730053	0.0547472	0.929596	0.835011	1.03489	0.182368	0.694922
MSDP	UC	cg05670472	5	140805732	PCDHGA4;PCDHGA11;PCDHGA9;PCDHGA1;PCDHGB8P;PCDHGB1;PCDHGB6;PCDHGB3;PCDHGB7;PCDHGA6;PCDHGA8;PCDHGA10;PCDHGA5;PCDHGB4;PCDHGA3;PCDHGA2;PCDHGB2;PCDHGA7;PCDHGB5	Body;Body;Body;Body;Body;TSS200;Body;Body;Body;Body;Body;Body;Body;Body;Body;Body;Body;Body;Body;Body	Inverse variance weighted	3	-0.172856	0.172856	0.129748	1.1887	0.921778	1.5329	0.182781	0.694922
MSDP	UC	cg26084141	3	122786895	PDIA5	Body;Body	Inverse variance weighted	5	-0.0300474	-0.0300474	0.0225569	0.9704	0.928431	1.01426	0.182838	0.694922
MSDP	UC	cg09621572	6	31539973	LTA	TSS200;1stExon;5'UTR	Inverse variance weighted	7	-0.102024	0.102024	0.0766464	1.10741	0.952941	1.28692	0.183156	0.694922
MSDP	UC	cg06453241	2	217753811	NA	NA	Wald ratio	1	-0.126579	-0.126579	0.0951285	0.881104	0.731227	1.0617	0.183317	0.694922
MSDP	UC	cg10378083	13	46343184	NA	NA	Wald ratio	1	-0.20643	-0.20643	0.155164	0.813484	0.600165	1.10262	0.183388	0.694922
MSDP	UC	cg26868156	11	1892180	LSP1	5'UTR;1stExon;5'UTR;Body;1stExon;5'UTR	Wald ratio	1	-0.14138	0.14138	0.106318	1.15186	0.935192	1.41873	0.183588	0.694922
MSDP	UC	cg06217267	4	89582323	HERC3	Body	Wald ratio	1	-0.095443	-0.095443	0.0717794	0.90897	0.789677	1.04628	0.183627	0.694922
MSDP	UC	cg17965690	19	10736049	SLC44A2	TSS200;Body	Inverse variance weighted	2	-0.0495774	-0.0495774	0.0373008	0.951631	0.884541	1.02381	0.183807	0.694922
MSDP	UC	cg03398002	1	15272082	KIAA1026	Body;5'UTR;TSS1500;Body;Body	Inverse variance weighted	3	-0.0907162	-0.0907162	0.0682685	0.913277	0.798898	1.04403	0.183909	0.694922
MSDP	UC	cg02660277	7	157438616	PTPRN2	Body;Body;Body	Inverse variance weighted	2	0.155023	-0.155023	0.116746	0.856395	0.681237	1.07659	0.184221	0.694922
MSDP	UC	cg18436735	11	125326173	FEZ1	Body	Inverse variance weighted	4	0.0776503	0.0776503	0.0584943	1.08074	0.963678	1.21203	0.184349	0.694922
MSDP	UC	cg24119798	11	45376874	NA	NA	Inverse variance weighted	3	0.0673958	-0.0673958	0.0507732	0.934825	0.846275	1.03264	0.18438	0.694922
MSDP	UC	cg10935498	6	79898777	NA	NA	Inverse variance weighted	3	-0.119874	-0.119874	0.090312	0.887032	0.743129	1.0588	0.184399	0.694922
MSDP	UC	cg22885014	19	23387133	NA	NA	Wald ratio	1	-0.0978336	-0.0978336	0.0737229	0.9068	0.784797	1.04777	0.184494	0.694922
MSDP	UC	cg02307597	19	17402942	ABHD8	3'UTR	Inverse variance weighted	3	0.0808038	0.0808038	0.0609234	1.08416	0.96213	1.22166	0.184734	0.694922
MSDP	UC	cg17826679	19	10736038	SLC44A2	TSS200;Body	Inverse variance weighted	2	-0.0513543	-0.0513543	0.0387262	0.949942	0.880507	1.02485	0.184811	0.694922
MSDP	UC	cg00602416	10	21797819	NA	NA	Wald ratio	1	0.181382	-0.181382	0.136846	0.834116	0.637882	1.09072	0.185024	0.694922
MSDP	UC	cg00002837	1	44513358	NA	NA	Wald ratio	1	0.217346	0.217346	0.16401	1.24277	0.901124	1.71396	0.185104	0.694922
MSDP	UC	cg12182937	6	33215649	NA	NA	Inverse variance weighted	3	-0.246814	-0.246814	0.186532	0.781286	0.542039	1.12613	0.185779	0.696066
MSDP	UC	cg05125809	6	30687159	TUBB	TSS1500	Wald ratio	1	0.148779	0.148779	0.112497	1.16042	0.930797	1.44668	0.185994	0.696066
MSDP	UC	cg00031162	17	7453377	TNFSF12;TNFSF12-TNFSF13	Body;Body	Wald ratio	1	0.167996	-0.167996	0.127066	0.845357	0.658991	1.08443	0.18613	0.696066
MSDP	UC	cg11128254	17	428311	VPS53	Body	Inverse variance weighted	3	0.0561806	0.0561806	0.0425014	1.05779	0.973242	1.14968	0.186217	0.696066
MSDP	UC	cg13707943	9	130706683	FAM102A	Body;Body	Inverse variance weighted	3	-0.0785569	0.0785569	0.0594317	1.08172	0.962781	1.21536	0.186234	0.696066
MSDP	UC	cg25573368	7	1993468	MAD1L1	Body;Body;Body	Wald ratio	1	0.119709	-0.119709	0.0906748	0.887179	0.742724	1.05973	0.186769	0.697448
MSDP	UC	cg08691775	8	134310658	NDRG1	TSS1500;TSS1500	Wald ratio	1	0.161775	0.161775	0.122636	1.1756	0.924418	1.49502	0.187119	0.697924
MSDP	UC	cg17818435	12	53497138	SOAT2	TSS200	Inverse variance weighted	2	-0.0725733	0.0725733	0.0550525	1.07527	0.965287	1.19779	0.187418	0.697924
MSDP	UC	cg11822175	10	102637177	NA	NA	Wald ratio	1	-0.233674	-0.233674	0.17727	0.79162	0.55927	1.1205	0.187443	0.697924
MSDP	UC	cg00350615	6	33141152	COL11A2	Body;Body;Body	Inverse variance weighted	9	0.135182	-0.135182	0.102579	0.873557	0.714455	1.06809	0.187559	0.697924
MSDP	UC	cg14913216	8	145033104	PLEC1	Body;Body	Wald ratio	1	0.0830206	-0.0830206	0.0631424	0.920332	0.813199	1.04158	0.188572	0.698516
MSDP	UC	cg15920975	11	65194933	NA	NA	Wald ratio	1	0.0697032	-0.0697032	0.0530879	0.932671	0.840502	1.03495	0.189191	0.698516
MSDP	UC	cg15230985	17	78753887	RPTOR	Body;Body	Wald ratio	1	0.110402	0.110402	0.0841159	1.11673	0.946992	1.31689	0.189351	0.698516
MSDP	UC	cg26438325	7	28176718	JAZF1	Body	Inverse variance weighted	2	0.0592472	0.0592472	0.0451517	1.06104	0.971173	1.15922	0.189459	0.698516
MSDP	UC	cg10181414	19	2546598	GNG7	5'UTR	Inverse variance weighted	3	0.030286	-0.030286	0.0231065	0.970168	0.92721	1.01512	0.189955	0.698516
MSDP	UC	cg13893637	11	2783554	KCNQ1	Body;Body	Wald ratio	1	0.114807	0.114807	0.0876486	1.12166	0.944609	1.33189	0.190243	0.698516
MSDP	UC	cg02283735	1	44011587	PTPRF	Body;Body	Inverse variance weighted	2	0.159585	0.159585	0.121841	1.17302	0.923834	1.48943	0.19027	0.698516
MSDP	UC	cg21351392	6	161607487	AGPAT4	Body	Inverse variance weighted	10	-0.024843	0.024843	0.0189688	1.02515	0.98774	1.06399	0.190305	0.698516
MSDP	UC	cg07123182	11	2722391	KCNQ1OT1;KCNQ1	TSS1500;Body;Body	Wald ratio	1	0.0778662	-0.0778662	0.0594615	0.925088	0.82332	1.03944	0.190357	0.698516
MSDP	UC	cg07417284	17	1082225	ABR	Body;5'UTR	Wald ratio	1	0.287797	0.287797	0.219794	1.33349	0.866754	2.05155	0.190402	0.698516
MSDP	UC	cg03310027	15	43941072	CATSPER2	TSS200;TSS200;TSS200	Wald ratio	1	-0.136638	-0.136638	0.104357	0.872286	0.710933	1.07026	0.190421	0.698516
MSDP	UC	cg05390307	11	125366499	FEZ1	TSS1500;TSS1500	Wald ratio	1	0.125672	0.125672	0.0960187	1.13391	0.939389	1.36871	0.190594	0.698516
MSDP	UC	cg13809441	6	6737631	NA	NA	Inverse variance weighted	3	0.0440722	0.0440722	0.0336771	1.04506	0.978304	1.11637	0.190646	0.698516
MSDP	UC	cg08003628	8	106332188	ZFPM2	Body	Wald ratio	1	0.360477	0.360477	0.275557	1.43401	0.835592	2.461	0.190814	0.698516
MSDP	UC	cg05757475	2	21666440	NA	NA	Wald ratio	1	-0.119627	0.119627	0.0914797	1.12708	0.942073	1.34841	0.190978	0.698516
MSDP	UC	cg09119433	6	30069319	NA	NA	Wald ratio	1	-0.311955	0.311955	0.238713	1.36609	0.855625	2.18111	0.191274	0.698516
MSDP	UC	cg27483455	12	50475360	ACCN2	Body;Body	Wald ratio	1	-0.180299	-0.180299	0.137975	0.835021	0.637163	1.09432	0.191298	0.698516
MSDP	UC	cg12155547	11	65194965	NA	NA	Inverse variance weighted	2	0.0548615	-0.0548615	0.041993	0.946616	0.871824	1.02782	0.191401	0.698516
MSDP	UC	cg19474546	14	35999002	NA	NA	Wald ratio	1	0.122442	0.122442	0.0937278	1.13025	0.940575	1.35818	0.191431	0.698516
MSDP	UC	cg18862566	6	45391916	RUNX2	Body;Body;Body	Inverse variance weighted	2	0.0896273	0.0896273	0.0686179	1.09377	0.956128	1.25122	0.191492	0.698516
MSDP	UC	cg21488617	1	38022586	DNALI1	1stExon	Inverse variance weighted	2	0.0597682	0.0597682	0.0457916	1.06159	0.970462	1.16128	0.191818	0.698516
MSDP	UC	cg20379947	19	19231898	TMEM161A	Body	Wald ratio	1	-0.160913	-0.160913	0.123317	0.851366	0.66857	1.08414	0.191934	0.698516
MSDP	UC	cg07875360	5	1801344	NDUFS6;MRPL36	TSS200;TSS1500	Inverse variance weighted	6	-0.0350266	0.0350266	0.0268457	1.03565	0.982563	1.0916	0.191981	0.698516
MSDP	UC	cg27190654	4	109387521	NA	NA	Wald ratio	1	-0.171758	0.171758	0.131681	1.18739	0.917285	1.53703	0.192115	0.698516
MSDP	UC	cg12594615	2	101643137	TBC1D8	Body	Inverse variance weighted	4	-0.0273693	-0.0273693	0.0209922	0.973002	0.93378	1.01387	0.192307	0.698516
MSDP	UC	cg04912316	17	74266324	FAM100B	Body	Inverse variance weighted	2	0.216653	-0.216653	0.166304	0.805209	0.58123	1.1155	0.192658	0.698516
MSDP	UC	cg08951051	16	4993543	NA	NA	Inverse variance weighted	2	-0.0638835	-0.0638835	0.0490426	0.938114	0.852138	1.03277	0.192707	0.698516
MSDP	UC	cg04084236	4	143766602	INPP4B	5'UTR;5'UTR	Inverse variance weighted	3	0.0824545	0.0824545	0.0633045	1.08595	0.959232	1.22941	0.192743	0.698516
MSDP	UC	cg12290671	7	99195819	NA	NA	Inverse variance weighted	3	-0.0500425	-0.0500425	0.0384203	0.951189	0.882191	1.02558	0.192744	0.698516
MSDP	UC	cg16736826	1	41951512	EDN2	TSS1500	Wald ratio	1	-0.164363	0.164363	0.12625	1.17864	0.920271	1.50955	0.192955	0.698516
MSDP	UC	cg24041556	19	10736059	SLC44A2	TSS200;Body	Inverse variance weighted	2	-0.0513294	-0.0513294	0.0394394	0.949966	0.879299	1.02631	0.193096	0.698516
MSDP	UC	cg01094687	11	124738157	ROBO3	Body	Wald ratio	1	-0.124759	0.124759	0.0958894	1.13288	0.938771	1.36711	0.193233	0.698516
MSDP	UC	cg16724332	16	75149501	LDHD	Body;Body	Inverse variance weighted	2	0.115211	0.115211	0.0885773	1.12211	0.943272	1.33485	0.193366	0.698516
MSDP	UC	cg11904266	8	144652042	C8orf73	Body	Inverse variance weighted	4	0.0540685	0.0540685	0.0415943	1.05556	0.972917	1.14522	0.193634	0.698516
MSDP	UC	cg08962185	8	143336052	TSNARE1	Body	Inverse variance weighted	3	0.0410368	-0.0410368	0.0315692	0.959794	0.902206	1.02106	0.193635	0.698516
MSDP	UC	cg22169053	1	32281460	SPOCD1	5'UTR	Inverse variance weighted	4	0.060351	0.060351	0.0464323	1.06221	0.969809	1.16341	0.193683	0.698516
MSDP	UC	cg07752613	8	141554311	EIF2C2	Body;Body	Wald ratio	1	0.127622	0.127622	0.098362	1.13612	0.93691	1.37769	0.19447	0.699961
MSDP	UC	cg20131968	17	61850012	CCDC47	5'UTR	Wald ratio	1	-0.0502385	0.0502385	0.0387555	1.05152	0.974606	1.13451	0.194873	0.699961
MSDP	UC	cg21370924	3	141087313	ZBTB38	5'UTR	Wald ratio	1	-0.0962188	-0.0962188	0.0742259	0.908265	0.78529	1.0505	0.194873	0.699961
MSDP	UC	cg21474062	3	141087363	ZBTB38	5'UTR	Wald ratio	1	-0.108952	-0.108952	0.084049	0.896773	0.760569	1.05737	0.194873	0.699961
MSDP	UC	cg07815836	19	58715351	ZNF274	Body;Body;5'UTR	Inverse variance weighted	4	-0.0479007	-0.0479007	0.0369573	0.953228	0.886622	1.02484	0.194938	0.699961
MSDP	UC	cg13521620	17	57410687	YPEL2	5'UTR	Wald ratio	1	0.0846198	0.0846198	0.0653082	1.0883	0.957543	1.23692	0.195079	0.699961
MSDP	UC	cg10107890	2	44314289	NA	NA	Inverse variance weighted	3	0.115039	0.115039	0.0888876	1.12192	0.942537	1.33544	0.195593	0.701208
MSDP	UC	cg24677093	10	77166172	C10orf41	Body;Body	Inverse variance weighted	2	-0.104871	0.104871	0.0810803	1.11057	0.947388	1.30185	0.195866	0.701591
MSDP	UC	cg11314827	5	133447976	NA	NA	Wald ratio	1	-0.322187	0.322187	0.249435	1.38014	0.846448	2.25034	0.196473	0.70291
MSDP	UC	cg01705036	7	1035418	NA	NA	Inverse variance weighted	2	-0.0744265	0.0744265	0.0576329	1.07727	0.962199	1.20609	0.196568	0.70291
MSDP	UC	cg23166970	3	182817578	MCCC1	TSS1500	Wald ratio	1	-0.182597	0.182597	0.14162	1.20033	0.909392	1.58435	0.19728	0.703791
MSDP	UC	cg03092399	11	108149307	ATM	Body	Wald ratio	1	0.132461	-0.132461	0.102738	0.875937	0.716178	1.07133	0.197291	0.703791
MSDP	UC	cg12463703	3	127007401	NA	NA	Wald ratio	1	-0.213245	0.213245	0.165449	1.23769	0.894908	1.71177	0.197437	0.703791
MSDP	UC	cg06329392	13	40762435	NA	NA	Inverse variance weighted	2	0.157373	-0.157373	0.122236	0.854386	0.672365	1.08568	0.197936	0.703791
MSDP	UC	cg20124610	13	111357885	CARS2	Body	Wald ratio	1	-0.139385	0.139385	0.108346	1.14957	0.929627	1.42154	0.198273	0.703791
MSDP	UC	cg21542881	19	39754717	NA	NA	Inverse variance weighted	2	-0.12858	0.12858	0.0999876	1.13721	0.934825	1.38342	0.198456	0.703791
MSDP	UC	cg16014606	11	10715221	MRVI1	1stExon;5'UTR;1stExon;5'UTR;TSS200	Inverse variance weighted	4	-0.0784489	0.0784489	0.0610153	1.08161	0.959694	1.21901	0.198539	0.703791
MSDP	UC	cg00435752	15	98961417	NA	NA	Wald ratio	1	-0.193195	-0.193195	0.150262	0.824322	0.614032	1.10663	0.198543	0.703791
MSDP	UC	cg14906103	4	41936852	TMEM33	TSS1500	Inverse variance weighted	3	-0.0586986	-0.0586986	0.0456728	0.942991	0.862244	1.0313	0.198723	0.703791
MSDP	UC	cg07994859	13	79328636	NA	NA	Inverse variance weighted	2	0.184943	0.184943	0.143938	1.20315	0.907397	1.5953	0.198833	0.703791
MSDP	UC	cg07279557	21	46875417	COL18A1	TSS200;Body;TSS200	Inverse variance weighted	3	-0.0869861	0.0869861	0.0677081	1.09088	0.955308	1.2457	0.198889	0.703791
MSDP	UC	cg05656770	9	139838089	FBXW5	Body	Wald ratio	1	-0.108272	0.108272	0.0843269	1.11435	0.944585	1.31463	0.199159	0.703791
MSDP	UC	cg13459104	9	98849721	NA	NA	Wald ratio	1	0.144092	0.144092	0.112226	1.15499	0.926937	1.43915	0.199159	0.703791
MSDP	UC	cg11058904	11	69987299	ANO1	Body;Body	Inverse variance weighted	3	0.0488158	-0.0488158	0.0380455	0.952357	0.883923	1.02609	0.199461	0.703791
MSDP	UC	cg00737593	1	43422337	SLC2A1	Body	Wald ratio	1	0.101384	-0.101384	0.07902	0.903586	0.773938	1.05495	0.199485	0.703791
MSDP	UC	cg23372544	19	23387068	NA	NA	Wald ratio	1	-0.185376	-0.185376	0.144484	0.830792	0.6259	1.10276	0.199485	0.703791
MSDP	UC	cg13332729	17	61927036	NA	NA	Inverse variance weighted	2	0.140481	0.140481	0.109649	1.15083	0.928271	1.42674	0.200128	0.70432
MSDP	UC	cg24467290	8	144652049	C8orf73	Body	Inverse variance weighted	3	0.0632376	0.0632376	0.0493732	1.06528	0.967022	1.17352	0.20026	0.70432
MSDP	UC	cg18009000	10	71811927	H2AFY2	TSS1500	Inverse variance weighted	3	-0.0272137	-0.0272137	0.0212608	0.973153	0.933434	1.01456	0.200547	0.70432
MSDP	UC	cg22902505	4	81119473	PRDM8	5'UTR;5'UTR	Inverse variance weighted	3	-0.0926142	0.0926142	0.072358	1.09704	0.951984	1.2642	0.200564	0.70432
MSDP	UC	cg09315367	19	10736006	SLC44A2	TSS200;Body	Inverse variance weighted	2	-0.0517025	-0.0517025	0.0403993	0.949611	0.877318	1.02786	0.20062	0.70432
MSDP	UC	cg22778120	22	45094531	PRR5	5'UTR;5'UTR;5'UTR;5'UTR	Inverse variance weighted	6	-0.0343644	0.0343644	0.0268623	1.03496	0.981881	1.09091	0.200798	0.70432
MSDP	UC	cg02202664	6	155545253	TIAM2	Body;5'UTR	Inverse variance weighted	3	-0.125679	-0.125679	0.0982624	0.881898	0.727404	1.0692	0.200891	0.70432
MSDP	UC	cg26580413	16	54025348	FTO	Body	Wald ratio	1	-0.168679	0.168679	0.131905	1.18374	0.914063	1.53298	0.200972	0.70432
MSDP	UC	cg18303477	10	94180046	NA	NA	Inverse variance weighted	5	-0.0640587	-0.0640587	0.0501538	0.93795	0.850135	1.03484	0.201515	0.705408
MSDP	UC	cg24690588	1	57285399	C1orf168	TSS200	Inverse variance weighted	2	-0.0741474	-0.0741474	0.0580729	0.928535	0.828639	1.04047	0.201673	0.705408
MSDP	UC	cg21680729	17	17426422	PEMT	Body;Body;Body	Wald ratio	1	0.133843	-0.133843	0.104873	0.874727	0.712202	1.07434	0.20187	0.705408
MSDP	UC	cg00971695	14	65169664	NA	NA	Wald ratio	1	-0.0604605	-0.0604605	0.0473993	0.941331	0.857818	1.03297	0.202113	0.705408
MSDP	UC	cg23705989	10	73137561	NA	NA	Inverse variance weighted	3	-0.0476007	-0.0476007	0.0373297	0.953514	0.88624	1.0259	0.202259	0.705408
MSDP	UC	cg22879098	5	672845	TPPP	Body	Inverse variance weighted	2	0.0996374	-0.0996374	0.078143	0.905166	0.776625	1.05498	0.202286	0.705408
MSDP	UC	cg18315060	6	41374532	NA	NA	Inverse variance weighted	5	-0.0406252	-0.0406252	0.0318767	0.960189	0.902034	1.02209	0.202505	0.705578
MSDP	UC	cg21869609	19	2291613	LINGO3	Body	Inverse variance weighted	8	0.0362879	-0.0362879	0.0284838	0.964363	0.911999	1.01973	0.202669	0.705578
MSDP	UC	cg04326499	6	45627080	NA	NA	Inverse variance weighted	2	-0.195702	0.195702	0.153744	1.21616	0.899752	1.64385	0.203051	0.705656
MSDP	UC	cg15120855	5	140515736	PCDHB5	1stExon	Wald ratio	1	-0.212055	0.212055	0.166685	1.23622	0.89168	1.71388	0.203306	0.705656
MSDP	UC	cg04202957	2	207023158	EEF1B2;NDUFS1	TSS1500;TSS1500;TSS1500;5'UTR	Wald ratio	1	0.146517	-0.146517	0.115222	0.863711	0.689112	1.08255	0.203514	0.705656
MSDP	UC	cg12716639	11	119234198	USP2	Body;Body	Wald ratio	1	0.074841	0.074841	0.0588749	1.07771	0.960257	1.20953	0.203662	0.705656
MSDP	UC	cg14437551	6	31539986	LTA	TSS200;1stExon;5'UTR	Inverse variance weighted	7	-0.0925734	0.0925734	0.072849	1.09699	0.951029	1.26536	0.203815	0.705656
MSDP	UC	cg04997045	4	1240068	CTBP1	Body;5'UTR	Inverse variance weighted	4	0.0537353	-0.0537353	0.0422891	0.947683	0.8723	1.02958	0.203847	0.705656
MSDP	UC	cg04036593	2	62797926	NA	NA	Inverse variance weighted	7	0.0358491	0.0358491	0.0282232	1.0365	0.98072	1.09545	0.204013	0.705656
MSDP	UC	cg19521279	7	27144595	NA	NA	Wald ratio	1	-0.152912	0.152912	0.120409	1.16522	0.920268	1.47538	0.204106	0.705656
MSDP	UC	cg24173182	17	1961286	HIC1	Body;Body	Inverse variance weighted	3	0.0827067	0.0827067	0.0651399	1.08622	0.956029	1.23415	0.204199	0.705656
MSDP	UC	cg06976598	10	53639124	PRKG1	Body;Body	Inverse variance weighted	10	0.0328577	0.0328577	0.0258901	1.0334	0.982272	1.0872	0.204398	0.705656
MSDP	UC	cg11277834	3	11323560	ATG7	5'UTR;5'UTR;5'UTR	Wald ratio	1	-0.0863654	-0.0863654	0.0680958	0.917259	0.802653	1.04823	0.204693	0.705656
MSDP	UC	cg26360197	17	78821604	RPTOR	Body;Body	Inverse variance weighted	2	0.119635	-0.119635	0.0943512	0.887244	0.737446	1.06747	0.204808	0.705656
MSDP	UC	cg24536349	8	143781340	LY6K	TSS200;TSS200;TSS200	Wald ratio	1	-0.0921759	-0.0921759	0.0727217	0.911945	0.7908	1.05165	0.204971	0.705656
MSDP	UC	cg17710804	1	36771844	C1orf113	TSS1500;TSS200	Inverse variance weighted	2	0.148203	-0.148203	0.11694	0.862256	0.685637	1.08437	0.205035	0.705656
MSDP	UC	cg01947751	3	196728969	NA	NA	Inverse variance weighted	3	-0.0548865	-0.0548865	0.0433971	0.946593	0.869406	1.03063	0.205961	0.705662
MSDP	UC	cg01899089	5	369969	AHRR	Body	Wald ratio	1	0.120349	-0.120349	0.0951598	0.886611	0.735752	1.0684	0.205977	0.705662
MSDP	UC	cg05336982	16	69564735	NA	NA	Wald ratio	1	0.173249	0.173249	0.136988	1.18916	0.909149	1.55542	0.205977	0.705662
MSDP	UC	cg06601581	16	85404654	NA	NA	Inverse variance weighted	2	-0.124042	0.124042	0.0981723	1.13206	0.933909	1.37226	0.206405	0.705662
[truncated: 2,987 more rows]

## Sheet: eTable8
eTable 8. The heterogeneity of the instruments of maternal smoking during pregnancy associated CpG sites used in UC analysis
[truncated: 4,270 more rows]

[truncated: 15 more sheets: eTable9, eTable10, eTable11, eTable12, eTable13, eTable14, eTable15, eTable16, eTable17, eTable18, eTable19, eTable20, eTable21, eTable22, eTable23]
